# Supplementary material for: Next generation sequencing analysis reveals a relationship between rDNA unit diversity and locus number in Nicotiana diploids
Source: BMC Genomics. 2012 Dec 23;13:722. doi: 10.1186/1471-2164-13-722 (PMC3563450; doi:10.1186/1471-2164-13-722)
Supplement: Additional file 1 — List of 18S gene clusters from 454 amplicon sequencing. Description: Each MsExcell list contains information about cluster ID, mutation pattern, number of reads, number of reads expressed as a percentage and total number of reads for a given species. For N. sylvestris and N. tomentosiformis, positions of variable sites read the non-coding DNA strands; for N. otophora and N. kawakamii, these read the coding strands. [file 1471-2164-13-722-S1.xlsx]

## Sheet: N. sylvestris
Cluster ID	Mutation Pattern	Number of Reads	%	SUM
#000001-SYL_18S	()	2040	0.767783	2657
#000002-SYL_18S	(305:G->-)	43	0.0161837
#000003-SYL_18S	(213:C->T)	28	0.0105382
#000004-SYL_18S	(222:C->-)	27	0.0101618
#000005-SYL_18S	(259-260:-->G)	25	0.00940911
#000006-SYL_18S	(209:G->-)	21	0.00790365
#000007-SYL_18S	(133-134:-->C)	14	0.0052691
#000008-SYL_18S	(309-310:-->G)	9	0.00338728
#000009-SYL_18S	(288:T->-)	7	0.00263455
#000010-SYL_18S	(128-129:-->C)	6	0.00225819
#000011-SYL_18S	(228:C->T)	6	0.00225819
#000012-SYL_18S	(34-35:-->A)	5	0.00188182
#000013-SYL_18S	(57:G->T)	5	0.00188182
#000014-SYL_18S	(294:A->-)	5	0.00188182
#000015-SYL_18S	(217-218:-->C)	4	0.00150546
#000016-SYL_18S	(171-172:-->C)	4	0.00150546
#000017-SYL_18S	(262:A->-)	4	0.00150546
#000018-SYL_18S	(226:G->A)	4	0.00150546
#000019-SYL_18S	(269-270:-->G)	4	0.00150546
#000020-SYL_18S	(16-17:-->G)	4	0.00150546
#000021-SYL_18S	(190:G->A)	4	0.00150546
#000022-SYL_18S	(303:A->T)	4	0.00150546
#000023-SYL_18S	(298-299:-->G)	4	0.00150546
#000024-SYL_18S	(288-289:-->A)	4	0.00150546
#000025-SYL_18S	(282:T->-)	4	0.00150546
#000026-SYL_18S	(299-300:-->A)	4	0.00150546
#000027-SYL_18S	(301:G->-)	4	0.00150546
#000028-SYL_18S	(209:G->-)(222:C->-)	3	0.00112909
#000029-SYL_18S	(195:G->-)	3	0.00112909
#000030-SYL_18S	(264:G->-)	3	0.00112909
#000031-SYL_18S	(156-157:-->C)	3	0.00112909
#000032-SYL_18S	(259-260:-->G)(298-299:-->G)	3	0.00112909
#000033-SYL_18S	(307:A->-)	3	0.00112909
#000034-SYL_18S	(18:G->A)	3	0.00112909
#000035-SYL_18S	(229:G->A)	3	0.00112909
#000036-SYL_18S	(244:A->-)	3	0.00112909
#000037-SYL_18S	(35:A->-)	3	0.00112909
#000038-SYL_18S	(239-240:-->A)	3	0.00112909
#000039-SYL_18S	(233-234:-->A)	3	0.00112909
#000040-SYL_18S	(18:G->T)	3	0.00112909
#000041-SYL_18S	(247-248:-->T)	3	0.00112909
#000042-SYL_18S	(12:C->T)	2	0.000752729
#000043-SYL_18S	(277-278:-->A)	2	0.000752729
#000044-SYL_18S	(163:C->T)	2	0.000752729
#000045-SYL_18S	(236:G->A)	2	0.000752729
#000046-SYL_18S	(277:C->-)(279-280:-->C)	2	0.000752729
#000047-SYL_18S	(208:C->T)	2	0.000752729
#000048-SYL_18S	(76:C->A)(178:G->A)(199:C->T)	2	0.000752729
#000049-SYL_18S	(169-170:-->A)	2	0.000752729
#000050-SYL_18S	(44:C->T)	2	0.000752729
#000051-SYL_18S	(160:C->T)	2	0.000752729
#000052-SYL_18S	(300-301:-->G)	2	0.000752729
#000053-SYL_18S	(115:C->T)	2	0.000752729
#000054-SYL_18S	(23:G->A)	2	0.000752729
#000055-SYL_18S	(16:C->T)	2	0.000752729
#000056-SYL_18S	(194:C->T)	2	0.000752729
#000057-SYL_18S	(45-46:-->G)(45-46:-->T)(46:T->G)	2	0.000752729
#000058-SYL_18S	(219:C->T)	2	0.000752729
#000059-SYL_18S	(266:A->-)	2	0.000752729
#000060-SYL_18S	(202-203:-->G)	2	0.000752729
#000061-SYL_18S	(253-254:-->T)	2	0.000752729
#000062-SYL_18S	(301:G->A)	2	0.000752729
#000063-SYL_18S	(16-17:-->G)(37-38:-->G)	2	0.000752729
#000064-SYL_18S	(200:G->A)	2	0.000752729
#000065-SYL_18S	(171-172:-->C)(288:T->-)	2	0.000752729
#000066-SYL_18S	(150:C->-)(303:A->T)	1	0.000376364
#000067-SYL_18S	(34-35:-->A)(300-301:-->G)	1	0.000376364
#000068-SYL_18S	(217-218:-->C)(305:G->-)	1	0.000376364
#000069-SYL_18S	(222:C->-)(291-292:-->T)	1	0.000376364
#000070-SYL_18S	(48-49:-->G)	1	0.000376364
#000071-SYL_18S	(195:G->A)(196:C->T)	1	0.000376364
#000072-SYL_18S	(24:G->A)(209:G->-)(266:A->-)	1	0.000376364
#000073-SYL_18S	(128-129:-->C)(132:T->C)(209:G->-)	1	0.000376364
#000074-SYL_18S	(180:T->-)(209:G->-)(239-240:-->A)(252-253:-->T)(291-292:-->T)	1	0.000376364
#000075-SYL_18S	(156-157:-->C)(174-175:-->C)(180-181:-->A)(185-186:-->G)(202-203:-->G)(216-217:-->C)(259-260:-->G)	1	0.000376364
#000076-SYL_18S	(76-77:-->T)(115:C->T)	1	0.000376364
#000077-SYL_18S	(251:T->-)(307:A->-)	1	0.000376364
#000078-SYL_18S	(117:C->A)	1	0.000376364
#000079-SYL_18S	(160:C->T)(274-275:-->A)(298-299:-->G)	1	0.000376364
#000080-SYL_18S	(217-218:-->C)(259-260:-->G)(279-280:-->G)	1	0.000376364
#000081-SYL_18S	(90-91:-->A)(139-140:-->C)(180-181:-->G)	1	0.000376364
#000082-SYL_18S	(253-254:-->T)(305:G->-)	1	0.000376364
#000083-SYL_18S	(199:C->T)	1	0.000376364
#000084-SYL_18S	(309-310:-->T)	1	0.000376364
#000085-SYL_18S	(272:C->-)	1	0.000376364
#000086-SYL_18S	(271:T->-)	1	0.000376364
#000087-SYL_18S	(239-240:-->G)	1	0.000376364
#000088-SYL_18S	(9-10:-->G)(15-16:-->A)(15-16:-->C)(16:C->G)(30-31:-->G)(37-38:-->G)(42-43:-->G)(46-47:-->A)(46-47:-->G)(222:C->-)	1	0.000376364
#000089-SYL_18S	(114:T->C)(210-211:-->T)	1	0.000376364
#000090-SYL_18S	(293:G->T)	1	0.000376364
#000091-SYL_18S	(17:A->G)	1	0.000376364
#000092-SYL_18S	(204-205:-->G)	1	0.000376364
#000093-SYL_18S	(284-285:-->C)	1	0.000376364
#000094-SYL_18S	(257-258:-->G)(305:G->-)	1	0.000376364
#000095-SYL_18S	(17-18:-->A)(17-18:-->G)(42-43:-->G)(46-47:-->G)(49-50:-->G)(279-280:-->G)	1	0.000376364
#000096-SYL_18S	(6:C->T)(171-172:-->C)	1	0.000376364
#000097-SYL_18S	(171-172:-->C)(265-266:-->T)	1	0.000376364
#000098-SYL_18S	(220-221:-->G)(305:G->-)	1	0.000376364
#000099-SYL_18S	(164:C->A)	1	0.000376364
#000100-SYL_18S	(176:C->-)	1	0.000376364
#000101-SYL_18S	(57:G->T)(222:C->-)(305:G->-)	1	0.000376364
#000102-SYL_18S	(82:C->T)(155:C->T)	1	0.000376364
#000103-SYL_18S	(143:C->T)(145:C->A)(209:G->A)	1	0.000376364
#000104-SYL_18S	(174:A->T)	1	0.000376364
#000105-SYL_18S	(30-31:-->T)	1	0.000376364
#000106-SYL_18S	(216-217:-->C)	1	0.000376364
#000107-SYL_18S	(296:C->-)(303:A->-)	1	0.000376364
#000108-SYL_18S	(202:C->T)	1	0.000376364
#000109-SYL_18S	(204-205:-->G)(208:C->T)	1	0.000376364
#000110-SYL_18S	(156-157:-->C)(171-172:-->C)(171-172:-->T)	1	0.000376364
#000111-SYL_18S	(141:T->-)(217-218:-->C)	1	0.000376364
#000112-SYL_18S	(56-57:-->G)	1	0.000376364
#000113-SYL_18S	(46:T->A)(54:A->T)	1	0.000376364
#000114-SYL_18S	(233:G->-)	1	0.000376364
#000115-SYL_18S	(199:C->G)(200-201:-->C)(259-260:-->G)(295-296:-->C)	1	0.000376364
#000116-SYL_18S	(11:G->A)	1	0.000376364
#000117-SYL_18S	(214-215:-->A)	1	0.000376364
#000118-SYL_18S	(222:C->-)(298-299:-->G)	1	0.000376364
#000119-SYL_18S	(265-266:-->T)	1	0.000376364
#000120-SYL_18S	(222:C->-)(288:T->-)	1	0.000376364
#000121-SYL_18S	(35:A->-)(266:A->-)	1	0.000376364
#000122-SYL_18S	(20:C->T)	1	0.000376364
#000123-SYL_18S	(152:C->A)	1	0.000376364
#000124-SYL_18S	(277-278:-->G)(289-290:-->G)	1	0.000376364
#000125-SYL_18S	(132:T->C)	1	0.000376364
#000126-SYL_18S	(133-134:-->C)(291-292:-->T)	1	0.000376364
#000127-SYL_18S	(222:C->-)(253-254:-->T)	1	0.000376364
#000128-SYL_18S	(247:C->T)	1	0.000376364
#000129-SYL_18S	(213:C->T)(222:C->-)(233:G->T)	1	0.000376364
#000130-SYL_18S	(140:G->A)	1	0.000376364
#000131-SYL_18S	(130:C->T)(267:G->-)	1	0.000376364
#000132-SYL_18S	(264:G->-)(288:T->-)(305:G->-)	1	0.000376364
#000133-SYL_18S	(251:T->-)(259-260:-->G)(305:G->-)	1	0.000376364
#000134-SYL_18S	(16-17:-->G)(277:C->-)	1	0.000376364
#000135-SYL_18S	(152:C->T)	1	0.000376364
#000136-SYL_18S	(243:G->-)(248:T->-)	1	0.000376364
#000137-SYL_18S	(97:A->G)(290:G->-)	1	0.000376364
#000138-SYL_18S	(124:T->C)	1	0.000376364
#000139-SYL_18S	(266-267:-->G)(268:A->G)(270:G->A)	1	0.000376364
#000140-SYL_18S	(221:G->A)	1	0.000376364
#000141-SYL_18S	(278:A->-)	1	0.000376364
#000142-SYL_18S	(173-174:-->A)(239-240:-->A)	1	0.000376364
#000143-SYL_18S	(305:G->-)(307:A->-)	1	0.000376364
#000144-SYL_18S	(144-145:-->C)(261-262:-->A)(305:G->-)	1	0.000376364
#000145-SYL_18S	(8:T->-)(28-29:-->C)(28-29:-->G)(41-42:-->T)(54-55:-->G)	1	0.000376364
#000146-SYL_18S	(6:C->T)	1	0.000376364
#000147-SYL_18S	(133-134:-->A)(266:A->-)	1	0.000376364
#000148-SYL_18S	(111:A->G)	1	0.000376364
#000149-SYL_18S	(268:A->-)	1	0.000376364
#000150-SYL_18S	(72:T->C)(252-253:-->T)(271-272:-->A)	1	0.000376364
#000151-SYL_18S	(177:C->T)	1	0.000376364
#000152-SYL_18S	(272-273:-->G)	1	0.000376364
#000153-SYL_18S	(210:G->A)	1	0.000376364
#000154-SYL_18S	(189-190:-->G)(213:C->T)(294:A->G)	1	0.000376364
#000155-SYL_18S	(145:C->A)	1	0.000376364
#000156-SYL_18S	(149-150:-->T)(203:G->A)	1	0.000376364
#000157-SYL_18S	(281:G->A)	1	0.000376364
#000158-SYL_18S	(128-129:-->C)(133-134:-->C)	1	0.000376364
#000159-SYL_18S	(30-31:-->T)(150:C->-)	1	0.000376364
#000160-SYL_18S	(126-127:-->G)(264:G->-)	1	0.000376364
#000161-SYL_18S	(117:C->A)(309-310:-->G)	1	0.000376364
#000162-SYL_18S	(83:G->T)(259-260:-->G)	1	0.000376364
#000163-SYL_18S	(305:G->T)	1	0.000376364
#000164-SYL_18S	(234:A->-)	1	0.000376364
#000165-SYL_18S	(285:C->-)(294:A->-)	1	0.000376364
#000166-SYL_18S	(7-8:-->T)(145-146:-->T)	1	0.000376364
#000167-SYL_18S	(48:A->T)(65:C->A)(116:G->A)(151:C->T)(215:C->A)(220:C->T)(229:G->A)(301:G->A)	1	0.000376364
#000168-SYL_18S	(141:T->-)(288-289:-->A)	1	0.000376364
#000169-SYL_18S	(76:C->A)	1	0.000376364
#000170-SYL_18S	(209:G->-)(287:G->-)	1	0.000376364
#000171-SYL_18S	(253-254:-->T)(273-274:-->T)	1	0.000376364
#000172-SYL_18S	(144-145:-->C)	1	0.000376364
#000173-SYL_18S	(288:T->-)(305:G->-)	1	0.000376364
#000174-SYL_18S	(216-217:-->G)(233-234:-->A)(305:G->-)	1	0.000376364
#000175-SYL_18S	(171-172:-->C)(306:G->A)(307:A->G)	1	0.000376364
#000176-SYL_18S	(259-260:-->G)(300-301:-->G)	1	0.000376364
#000177-SYL_18S	(45-46:-->T)(58-59:-->G)(309-310:-->G)	1	0.000376364
#000178-SYL_18S	(297:C->A)	1	0.000376364
#000179-SYL_18S	(251:T->-)(252-253:-->T)	1	0.000376364
#000180-SYL_18S	(209:G->-)(222:C->-)(267-268:-->A)	1	0.000376364
#000181-SYL_18S	(277-278:-->T)	1	0.000376364
#000182-SYL_18S	(124-125:-->A)	1	0.000376364
#000183-SYL_18S	(151:C->T)(215:C->A)(220:C->T)(229:G->A)(301:G->A)	1	0.000376364
#000184-SYL_18S	(16-17:-->G)(33-34:-->G)	1	0.000376364
#000185-SYL_18S	(209:G->-)(288:T->-)	1	0.000376364
#000186-SYL_18S	(18:G->A)(225:C->T)(230:C->T)(270:G->A)(290:G->A)(293:G->A)	1	0.000376364
#000187-SYL_18S	(248:T->C)	1	0.000376364
#000188-SYL_18S	(24:G->A)(225:C->T)	1	0.000376364
#000189-SYL_18S	(156-157:-->C)(171-172:-->C)(264:G->-)	1	0.000376364
#000190-SYL_18S	(50:G->A)	1	0.000376364
#000191-SYL_18S	(191:G->A)	1	0.000376364
#000192-SYL_18S	(15:A->G)(164:C->T)	1	0.000376364
#000193-SYL_18S	(133-134:-->C)(209:G->-)	1	0.000376364
#000194-SYL_18S	(155:C->T)	1	0.000376364
#000195-SYL_18S	(199:C->T)(244:A->-)	1	0.000376364
#000196-SYL_18S	(296:C->-)(304:A->-)(305:G->-)	1	0.000376364
#000197-SYL_18S	(151:C->T)	1	0.000376364
#000198-SYL_18S	(211:T->C)(213-214:-->G)	1	0.000376364
#000199-SYL_18S	(127-128:-->T)(158-159:-->C)	1	0.000376364
#000200-SYL_18S	(300:C->T)	1	0.000376364
#000201-SYL_18S	(128:T->C)	1	0.000376364
#000202-SYL_18S	(297-298:-->G)	1	0.000376364
#000203-SYL_18S	(145-146:-->A)(145-146:-->A)	1	0.000376364
#000204-SYL_18S	(40:T->C)	1	0.000376364
#000205-SYL_18S	(192-193:-->T)	1	0.000376364
#000206-SYL_18S	(209:G->-)(278:A->-)	1	0.000376364
#000207-SYL_18S	(156-157:-->C)(171-172:-->C)(185-186:-->G)(307:A->-)	1	0.000376364
#000208-SYL_18S	(226:G->A)(264:G->-)(288:T->-)	1	0.000376364
#000209-SYL_18S	(13-14:-->G)(17-18:-->A)(17-18:-->G)(42-43:-->G)(47-48:-->G)(47-48:-->A)(47-48:-->T)(49:T->G)	1	0.000376364
#000210-SYL_18S	(168-169:-->C)	1	0.000376364
#000211-SYL_18S	(37-38:-->G)	1	0.000376364
#000212-SYL_18S	(67:A->G)	1	0.000376364
#000213-SYL_18S	(14:G->A)	1	0.000376364
#000214-SYL_18S	(18:G->A)(101:G->C)(150:C->T)(159:C->T)(166:A->T)(177:C->T)(178:G->A)(202:C->T)(225:C->T)(230:C->T)	1	0.000376364
#000215-SYL_18S	(253-254:-->T)(297-298:-->G)(300-301:-->G)	1	0.000376364
#000216-SYL_18S	(194:C->-)(195:G->-)	1	0.000376364
#000217-SYL_18S	(292-293:-->C)(309-310:-->G)	1	0.000376364
#000218-SYL_18S	(171-172:-->C)(239-240:-->A)(266:A->-)(288:T->-)	1	0.000376364
#000219-SYL_18S	(20:C->-)(41-42:-->G)(311:T->A)	1	0.000376364
#000220-SYL_18S	(209:G->-)(291-292:-->T)	1	0.000376364
#000221-SYL_18S	(233:G->-)(282:T->-)	1	0.000376364
#000222-SYL_18S	(163:C->-)(209:G->-)(284-285:-->C)	1	0.000376364
#000223-SYL_18S	(209:G->-)(222:C->-)(261-262:-->T)(291-292:-->T)	1	0.000376364
#000224-SYL_18S	(259-260:-->G)(281-282:-->T)	1	0.000376364
#000225-SYL_18S	(64:G->A)(153:G->T)(269:A->T)	1	0.000376364
#000226-SYL_18S	(149:G->A)	1	0.000376364
#000227-SYL_18S	(152:C->T)(194:C->T)	1	0.000376364
#000228-SYL_18S	(168-169:-->C)(177-178:-->G)(215-216:-->T)	1	0.000376364
#000229-SYL_18S	(171:A->G)	1	0.000376364
#000230-SYL_18S	(286:C->T)	1	0.000376364
#000231-SYL_18S	(35:A->G)	1	0.000376364
#000232-SYL_18S	(227-228:-->C)(236-237:-->T)(264:G->-)	1	0.000376364
#000233-SYL_18S	(285:C->A)	1	0.000376364
#000234-SYL_18S	(214-215:-->A)(284-285:-->C)	1	0.000376364
#000235-SYL_18S	(286-287:-->G)	1	0.000376364
#000236-SYL_18S	(17-18:-->G)(42-43:-->G)(49-50:-->G)	1	0.000376364
#000237-SYL_18S	(133:G->A)(150:C->-)	1	0.000376364
#000238-SYL_18S	(35:A->-)(217-218:-->C)	1	0.000376364
#000239-SYL_18S	(209:G->-)(305:G->-)	1	0.000376364
#000240-SYL_18S	(216-217:-->C)(289-290:-->A)(289-290:-->G)(291:G->T)	1	0.000376364
#000241-SYL_18S	(22:C->T)(102:C->T)(115:C->A)(189:C->T)(196:C->T)	1	0.000376364
#000242-SYL_18S	(156-157:-->C)(171-172:-->C)(288:T->A)(289:A->G)(291:G->T)	1	0.000376364
#000243-SYL_18S	(116-117:-->A)	1	0.000376364
#000244-SYL_18S	(172-173:-->C)(172-173:-->C)	1	0.000376364
#000245-SYL_18S	(95-96:-->T)(133-134:-->C)	1	0.000376364
#000246-SYL_18S	(101-102:-->T)(171-172:-->C)	1	0.000376364
#000247-SYL_18S	(209:G->-)(259-260:-->G)	1	0.000376364
#000248-SYL_18S	(267-268:-->A)	1	0.000376364
#000249-SYL_18S	(252-253:-->A)(288:T->-)(305:G->-)	1	0.000376364
#000250-SYL_18S	(209:G->-)(277-278:-->G)	1	0.000376364
#000251-SYL_18S	(122-123:-->C)	1	0.000376364
#000252-SYL_18S	(307-308:-->G)	1	0.000376364
#000253-SYL_18S	(262:A->-)(292:T->C)	1	0.000376364
#000254-SYL_18S	(291-292:-->T)	1	0.000376364
#000255-SYL_18S	(271-272:-->A)	1	0.000376364
#000256-SYL_18S	(226:G->-)	1	0.000376364
#000257-SYL_18S	(16-17:-->G)(133-134:-->C)	1	0.000376364
#000258-SYL_18S	(42-43:-->G)	1	0.000376364
#000259-SYL_18S	(244:A->-)(288-289:-->A)	1	0.000376364
#000260-SYL_18S	(254:T->-)(284-285:-->C)	1	0.000376364
#000261-SYL_18S	(241:T->-)	1	0.000376364
#000262-SYL_18S	(6:C->A)	1	0.000376364
#000263-SYL_18S	(76-77:-->G)(156-157:-->C)(301:G->-)	1	0.000376364
#000264-SYL_18S	(95-96:-->T)(133-134:-->C)(222:C->-)(288:T->-)	1	0.000376364
#000265-SYL_18S	(225:C->T)	1	0.000376364
#000266-SYL_18S	(9-10:-->G)(16-17:-->G)(37-38:-->G)(42-43:-->G)(46-47:-->G)	1	0.000376364
#000267-SYL_18S	(199:C->T)(209:G->-)	1	0.000376364
#000268-SYL_18S	(171-172:-->C)(214:G->-)(259-260:-->G)	1	0.000376364
#000269-SYL_18S	(216-217:-->C)(252-253:-->T)(298-299:-->G)	1	0.000376364
#000270-SYL_18S	(281-282:-->T)	1	0.000376364
#000271-SYL_18S	(126:C->T)	1	0.000376364
#000272-SYL_18S	(292-293:-->C)	1	0.000376364
#000273-SYL_18S	(78:T->C)(209:G->-)(305:G->-)	1	0.000376364
#000274-SYL_18S	(35:A->-)(222:C->-)(244:A->-)(302-303:-->T)	1	0.000376364
#000275-SYL_18S	(14:G->T)	1	0.000376364
#000276-SYL_18S	(269-270:-->G)(279-280:-->G)	1	0.000376364
#000277-SYL_18S	(60:C->A)(168-169:-->C)(209:G->-)	1	0.000376364
#000278-SYL_18S	(195:G->A)	1	0.000376364
#000279-SYL_18S	(263:A->G)	1	0.000376364
#000280-SYL_18S	(196:C->T)	1	0.000376364
#000281-SYL_18S	(24:G->A)(70:G->T)(285:C->T)	1	0.000376364
#000282-SYL_18S	(217-218:-->C)(222:C->-)	1	0.000376364
#000283-SYL_18S	(244:A->-)(294:A->-)	1	0.000376364
#000284-SYL_18S	(210-211:-->T)(216-217:-->G)(272:C->-)(301:G->-)	1	0.000376364
#000285-SYL_18S	(289-290:-->G)	1	0.000376364
#000286-SYL_18S	(272:C->G)	1	0.000376364
#000287-SYL_18S	(8:T->A)(30:C->T)(115:C->T)(151:C->T)(186:G->A)(195:G->A)(211:T->C)(220:C->T)(258:G->T)(294:A->C)	1	0.000376364
#000288-SYL_18S	(85:G->T)	1	0.000376364
#000289-SYL_18S	(209:G->-)(217-218:-->C)(226-227:-->T)(284-285:-->C)(309-310:-->G)	1	0.000376364
#000290-SYL_18S	(198-199:-->T)	1	0.000376364
#000291-SYL_18S	(280:G->T)	1	0.000376364
#000292-SYL_18S	(239-240:-->A)(266:A->-)(270:G->-)(274:T->-)	1	0.000376364
#000293-SYL_18S	(214:G->A)	1	0.000376364
#000294-SYL_18S	(164:C->T)(239-240:-->A)(264:G->-)	1	0.000376364
#000295-SYL_18S	(117:C->A)(280:G->T)(288:T->-)	1	0.000376364
#000296-SYL_18S	(171-172:-->C)(240-241:-->A)(240-241:-->T)	1	0.000376364
#000297-SYL_18S	(50:G->T)	1	0.000376364
#000298-SYL_18S	(197:G->-)(209:G->-)(309-310:-->G)	1	0.000376364
#000299-SYL_18S	(194:C->G)(209:G->-)(222:C->-)(295:A->-)(296:C->-)(302:G->-)(303:A->-)	1	0.000376364
#000300-SYL_18S	(259-260:-->G)(277-278:-->A)(306-307:-->A)	1	0.000376364
#000301-SYL_18S	(136-137:-->G)	1	0.000376364
#000302-SYL_18S	(16:C->T)(128-129:-->C)	1	0.000376364
#000303-SYL_18S	(133-134:-->C)(261-262:-->T)(281-282:-->T)	1	0.000376364
#000304-SYL_18S	(279-280:-->G)	1	0.000376364
#000305-SYL_18S	(171-172:-->C)(239-240:-->A)	1	0.000376364
#000306-SYL_18S	(90-91:-->C)(171-172:-->C)(301:G->-)	1	0.000376364
#000307-SYL_18S	(158-159:-->C)(171-172:-->C)	1	0.000376364
#000308-SYL_18S	(16-17:-->G)(194:C->T)	1	0.000376364
#000309-SYL_18S	(197:G->-)(209:G->-)(240-241:-->T)(281-282:-->T)(288:T->A)(289:A->G)(291:G->T)	1	0.000376364
#000310-SYL_18S	(49-50:-->G)	1	0.000376364
#000311-SYL_18S	(169-170:-->T)	1	0.000376364
#000312-SYL_18S	(133-134:-->C)(224-225:-->C)(261-262:-->T)(291-292:-->T)	1	0.000376364
#000313-SYL_18S	(13-14:-->G)(17-18:-->G)(42-43:-->G)(46-47:-->G)(49-50:-->G)	1	0.000376364
#000314-SYL_18S	(118:G->A)(288:T->-)(301:G->-)	1	0.000376364
#000315-SYL_18S	(28-29:-->C)(28-29:-->G)(34-35:-->T)(40-41:-->A)(40-41:-->C)(41:C->T)(54-55:-->G)	1	0.000376364
#000316-SYL_18S	(194-195:-->G)(209:G->-)	1	0.000376364
#000317-SYL_18S	(64:G->A)	1	0.000376364
#000318-SYL_18S	(11-12:-->C)(239-240:-->A)	1	0.000376364
#000319-SYL_18S	(83:G->A)	1	0.000376364
#000320-SYL_18S	(303:A->G)	1	0.000376364
#000321-SYL_18S	(99:G->T)	1	0.000376364
#000322-SYL_18S	(34-35:-->A)(217-218:-->C)(222:C->-)	1	0.000376364
#000323-SYL_18S	(272-273:-->G)(305:G->-)	1	0.000376364
#000324-SYL_18S	(13:C->T)(281-282:-->T)	1	0.000376364
#000325-SYL_18S	(195:G->-)(210-211:-->T)(259-260:-->G)	1	0.000376364
#000326-SYL_18S	(28-29:-->G)(34-35:-->T)(40-41:-->A)(40-41:-->C)(41:C->T)(54-55:-->G)(139-140:-->C)	1	0.000376364
#000327-SYL_18S	(34:G->A)(253-254:-->T)	1	0.000376364
#000328-SYL_18S	(62:T->-)	1	0.000376364
#000329-SYL_18S	(258-259:-->T)	1	0.000376364
#000330-SYL_18S	(61:A->G)	1	0.000376364
#000331-SYL_18S	(143-144:-->G)(143-144:-->G)(305:G->-)	1	0.000376364
#000332-SYL_18S	(287-288:-->T)	1	0.000376364
#000333-SYL_18S	(149-150:-->T)	1	0.000376364
#000334-SYL_18S	(222:C->-)(261-262:-->T)	1	0.000376364
#000335-SYL_18S	(171-172:-->C)(274-275:-->A)	1	0.000376364
#000336-SYL_18S	(280:G->T)(301:G->-)	1	0.000376364
#000337-SYL_18S	(199:C->T)(259-260:-->G)	1	0.000376364
#000338-SYL_18S	(74:G->A)	1	0.000376364
#000339-SYL_18S	(209:G->-)(217-218:-->C)	1	0.000376364
		2657

## Sheet: N. tomentosiformis
Cluster ID	Mutation Pattern	Number of Reads	%	SUM
#000001-TOM_18S	()	881	0.740959	1190
#000002-TOM_18S	(26-27:-->A)	11	0.00925147
#000003-TOM_18S	(128-129:-->C)	9	0.00756939
#000004-TOM_18S	(14:G->A)(16:C->T)(223:G->A)	7	0.0058873
#000005-TOM_18S	(195:G->A)	6	0.00504626
#000006-TOM_18S	(49-50:-->G)	6	0.00504626
#000007-TOM_18S	(166-167:-->C)	6	0.00504626
#000008-TOM_18S	(226:G->A)	5	0.00420521
#000009-TOM_18S	(309-310:-->G)	5	0.00420521
#000010-TOM_18S	(301:G->-)	5	0.00420521
#000011-TOM_18S	(9-10:-->G)(30-31:-->G)	4	0.00336417
#000012-TOM_18S	(163:C->T)	4	0.00336417
#000013-TOM_18S	(194:C->T)	4	0.00336417
#000014-TOM_18S	(87:A->T)(186:G->A)(189:C->T)(225:C->T)(261:G->T)(269:A->G)	3	0.00252313
#000015-TOM_18S	(286:C->T)	3	0.00252313
#000016-TOM_18S	(202:C->T)	3	0.00252313
#000017-TOM_18S	(14:G->A)(16:C->T)(223:G->A)(231:G->A)	3	0.00252313
#000018-TOM_18S	(222:C->-)	3	0.00252313
#000019-TOM_18S	(196:C->T)(203:G->A)	3	0.00252313
#000020-TOM_18S	(149:G->A)	3	0.00252313
#000021-TOM_18S	(247-248:-->T)	3	0.00252313
#000022-TOM_18S	(189:C->T)	3	0.00252313
#000023-TOM_18S	(117:C->T)	3	0.00252313
#000024-TOM_18S	(277-278:-->T)	2	0.00168209
#000025-TOM_18S	(5-6:-->C)	2	0.00168209
#000026-TOM_18S	(29:T->C)(100:C->T)	2	0.00168209
#000027-TOM_18S	(223:G->A)	2	0.00168209
#000028-TOM_18S	(30-31:-->G)(166-167:-->C)	2	0.00168209
#000029-TOM_18S	(143-144:-->G)	2	0.00168209
#000030-TOM_18S	(149:G->A)(186:G->A)(195:G->A)(225:C->T)(261:G->T)(269:A->G)	2	0.00168209
#000031-TOM_18S	(20:C->A)	2	0.00168209
#000032-TOM_18S	(188-189:-->A)	2	0.00168209
#000033-TOM_18S	(24:G->A)(50:G->A)(115:C->T)(126:C->T)(136:C->T)(149:G->A)(171:A->G)(211:T->C)	2	0.00168209
#000034-TOM_18S	(23:G->A)	2	0.00168209
#000035-TOM_18S	(84:A->T)(225:C->T)	2	0.00168209
#000036-TOM_18S	(186:G->A)(217:G->A)(223:G->A)(225:C->T)(261:G->T)(269:A->G)(285:C->T)	2	0.00168209
#000037-TOM_18S	(30-31:-->G)	2	0.00168209
#000038-TOM_18S	(206:G->T)	2	0.00168209
#000039-TOM_18S	(100:C->T)(102:C->T)(149:G->A)(155:C->T)(199:C->T)(213:C->T)(233:G->T)(269:A->G)	2	0.00168209
#000040-TOM_18S	(190:G->-)	2	0.00168209
#000041-TOM_18S	(297-298:-->G)	2	0.00168209
#000042-TOM_18S	(209:G->-)	2	0.00168209
#000043-TOM_18S	(101:G->A)	2	0.00168209
#000044-TOM_18S	(249-250:-->A)	2	0.00168209
#000045-TOM_18S	(296:C->-)	2	0.00168209
#000046-TOM_18S	(233-234:-->A)	2	0.00168209
#000047-TOM_18S	(14:G->A)(16:C->T)(214:G->T)(223:G->A)	2	0.00168209
#000048-TOM_18S	(299-300:-->A)	2	0.00168209
#000049-TOM_18S	(267-268:-->A)(292-293:-->G)	1	0.000841043
#000050-TOM_18S	(163:C->A)	1	0.000841043
#000051-TOM_18S	(41-42:-->G)	1	0.000841043
#000052-TOM_18S	(290:G->-)	1	0.000841043
#000053-TOM_18S	(82:C->T)(173:G->A)(178:G->A)(186:G->A)(225:C->T)(261:G->T)(269:A->G)(301:G->A)	1	0.000841043
#000054-TOM_18S	(87:A->G)	1	0.000841043
#000055-TOM_18S	(24:G->A)(50:G->A)(115:C->T)(126:C->T)(136:C->T)(149:G->A)(171:A->G)(211:T->C)(218:C->-)	1	0.000841043
#000056-TOM_18S	(206:G->T)(222:C->-)	1	0.000841043
#000057-TOM_18S	(150:C->-)(304-305:-->G)	1	0.000841043
#000058-TOM_18S	(47:G->T)	1	0.000841043
#000059-TOM_18S	(200:G->A)	1	0.000841043
#000060-TOM_18S	(46-47:-->G)	1	0.000841043
#000061-TOM_18S	(229-230:-->C)(233-234:-->A)	1	0.000841043
#000062-TOM_18S	(64-65:-->A)(64-65:-->A)	1	0.000841043
#000063-TOM_18S	(218:C->G)	1	0.000841043
#000064-TOM_18S	(127:G->T)	1	0.000841043
#000065-TOM_18S	(178:G->A)	1	0.000841043
#000066-TOM_18S	(5-6:-->C)(307-308:-->G)	1	0.000841043
#000067-TOM_18S	(199:C->T)	1	0.000841043
#000068-TOM_18S	(166-167:-->C)(233-234:-->A)	1	0.000841043
#000069-TOM_18S	(150:C->-)	1	0.000841043
#000070-TOM_18S	(49-50:-->G)(196:C->T)(203:G->A)	1	0.000841043
#000071-TOM_18S	(260:G->-)(278:A->-)	1	0.000841043
#000072-TOM_18S	(49-50:-->G)(262:A->-)	1	0.000841043
#000073-TOM_18S	(304-305:-->C)	1	0.000841043
#000074-TOM_18S	(150:C->-)(290:G->A)	1	0.000841043
#000075-TOM_18S	(7-8:-->G)(28-29:-->G)(40-41:-->A)	1	0.000841043
#000076-TOM_18S	(5-6:-->C)(26-27:-->A)	1	0.000841043
#000077-TOM_18S	(64:G->T)(103:G->C)	1	0.000841043
#000078-TOM_18S	(284-285:-->C)	1	0.000841043
#000079-TOM_18S	(195:G->A)(301:G->-)	1	0.000841043
#000080-TOM_18S	(298-299:-->A)	1	0.000841043
#000081-TOM_18S	(190:G->-)(191:G->T)(277-278:-->A)	1	0.000841043
#000082-TOM_18S	(18:G->A)	1	0.000841043
#000083-TOM_18S	(247:C->G)	1	0.000841043
#000084-TOM_18S	(205:G->-)	1	0.000841043
#000085-TOM_18S	(18:G->T)	1	0.000841043
#000086-TOM_18S	(73:G->A)	1	0.000841043
#000087-TOM_18S	(59:T->A)	1	0.000841043
#000088-TOM_18S	(21:C->T)	1	0.000841043
#000089-TOM_18S	(127:G->A)	1	0.000841043
#000090-TOM_18S	(9-10:-->A)(9-10:-->G)(30-31:-->G)	1	0.000841043
#000091-TOM_18S	(216-217:-->C)	1	0.000841043
#000092-TOM_18S	(29-30:-->C)(29-30:-->C)	1	0.000841043
#000093-TOM_18S	(304-305:-->G)	1	0.000841043
#000094-TOM_18S	(116-117:-->A)	1	0.000841043
#000095-TOM_18S	(26-27:-->A)(260:G->-)	1	0.000841043
#000096-TOM_18S	(26-27:-->A)(249-250:-->A)	1	0.000841043
#000097-TOM_18S	(288-289:-->A)(299-300:-->A)	1	0.000841043
#000098-TOM_18S	(189:C->-)	1	0.000841043
#000099-TOM_18S	(14:G->A)(16:C->T)(209:G->-)(223:G->A)	1	0.000841043
#000100-TOM_18S	(4-5:-->G)(9-10:-->A)(9-10:-->G)(30-31:-->G)(37-38:-->G)(42-43:-->A)(42-43:-->G)(197:G->A)	1	0.000841043
#000101-TOM_18S	(156-157:-->C)	1	0.000841043
#000102-TOM_18S	(293:G->-)	1	0.000841043
#000103-TOM_18S	(45:G->A)	1	0.000841043
#000104-TOM_18S	(265-266:-->T)	1	0.000841043
#000105-TOM_18S	(178:G->T)	1	0.000841043
#000106-TOM_18S	(49-50:-->G)(218:C->G)	1	0.000841043
#000107-TOM_18S	(9-10:-->A)(30-31:-->G)	1	0.000841043
#000108-TOM_18S	(307-308:-->G)	1	0.000841043
#000109-TOM_18S	(57:G->T)(82:C->T)(85:G->A)(196:C->-)(197:G->T)(238:C->T)(252:C->A)(289:A->T)	1	0.000841043
#000110-TOM_18S	(29-30:-->A)(209:G->-)(288-289:-->A)	1	0.000841043
#000111-TOM_18S	(272:C->T)	1	0.000841043
#000112-TOM_18S	(265-266:-->A)	1	0.000841043
#000113-TOM_18S	(262:A->-)	1	0.000841043
#000114-TOM_18S	(19:G->-)(20:C->-)(21:C->-)(22:C->-)(301:G->-)	1	0.000841043
#000115-TOM_18S	(206:G->C)(301:G->A)	1	0.000841043
#000116-TOM_18S	(231:G->A)	1	0.000841043
#000117-TOM_18S	(9-10:-->G)(30-31:-->G)(37-38:-->G)(42-43:-->G)	1	0.000841043
#000118-TOM_18S	(209:G->-)(221:G->-)(257-258:-->C)	1	0.000841043
#000119-TOM_18S	(26-27:-->A)(277-278:-->T)	1	0.000841043
#000120-TOM_18S	(229-230:-->C)	1	0.000841043
#000121-TOM_18S	(240-241:-->T)	1	0.000841043
#000122-TOM_18S	(278:A->-)	1	0.000841043
#000123-TOM_18S	(9:T->A)(12:C->-)(19:G->-)(20:C->-)(21:C->-)(23:G->C)(31:T->G)(37:A->G)(42-43:-->A)(42-43:-->G)	1	0.000841043
#000124-TOM_18S	(281-282:-->T)	1	0.000841043
#000125-TOM_18S	(297:C->T)	1	0.000841043
#000126-TOM_18S	(10:G->A)(12:C->G)(20:C->-)(30-31:-->G)(41-42:-->A)	1	0.000841043
#000127-TOM_18S	(45:G->C)(60:C->T)(83:G->A)(113:C->T)(116:G->A)(195:G->A)(199:C->T)(209:G->A)(286:C->T)(297:C->T)	1	0.000841043
#000128-TOM_18S	(126:C->T)	1	0.000841043
#000129-TOM_18S	(121:G->-)(123-124:-->G)(123-124:-->G)(123-124:-->G)(127:G->-)	1	0.000841043
#000130-TOM_18S	(65:C->T)	1	0.000841043
#000131-TOM_18S	(145:C->T)(214:G->-)(309-310:-->G)	1	0.000841043
#000132-TOM_18S	(303:A->-)	1	0.000841043
#000133-TOM_18S	(24:G->A)	1	0.000841043
#000134-TOM_18S	(266-267:-->G)	1	0.000841043
#000135-TOM_18S	(154-155:-->C)	1	0.000841043
#000136-TOM_18S	(156:G->C)(176:C->A)	1	0.000841043
#000137-TOM_18S	(249-250:-->A)(270:G->-)	1	0.000841043
#000138-TOM_18S	(4-5:-->G)(9-10:-->A)(9-10:-->G)(30-31:-->G)(37-38:-->G)(42-43:-->A)(42-43:-->G)(261-262:-->A)	1	0.000841043
#000139-TOM_18S	(148:C->T)	1	0.000841043
#000140-TOM_18S	(30-31:-->G)(41-42:-->G)	1	0.000841043
#000141-TOM_18S	(217-218:-->C)(301:G->-)	1	0.000841043
#000142-TOM_18S	(21:C->G)	1	0.000841043
#000143-TOM_18S	(282:T->-)	1	0.000841043
#000144-TOM_18S	(4-5:-->G)(9-10:-->A)(9-10:-->G)(17-18:-->C)(30-31:-->G)(37-38:-->G)(42-43:-->G)	1	0.000841043
#000145-TOM_18S	(21:C->T)(38:T->C)(45:G->A)(100:C->A)(116:G->A)(282:T->-)(301:G->-)	1	0.000841043
#000146-TOM_18S	(147:C->T)	1	0.000841043
#000147-TOM_18S	(137:T->A)	1	0.000841043
#000148-TOM_18S	(9-10:-->A)(12:C->G)(30-31:-->G)(37-38:-->G)(42-43:-->G)(197:G->A)	1	0.000841043
#000149-TOM_18S	(177:C->T)	1	0.000841043
#000150-TOM_18S	(272-273:-->G)	1	0.000841043
#000151-TOM_18S	(181-182:-->A)(186-187:-->T)	1	0.000841043
#000152-TOM_18S	(251:T->-)(253:A->T)(254:T->A)	1	0.000841043
#000153-TOM_18S	(28-29:-->G)	1	0.000841043
#000154-TOM_18S	(214:G->A)	1	0.000841043
#000155-TOM_18S	(306-307:-->A)	1	0.000841043
#000156-TOM_18S	(200-201:-->T)	1	0.000841043
#000157-TOM_18S	(30-31:-->G)(133-134:-->C)(236-237:-->T)(261-262:-->T)(281-282:-->T)	1	0.000841043
#000158-TOM_18S	(42:A->G)	1	0.000841043
#000159-TOM_18S	(118:G->A)	1	0.000841043
#000160-TOM_18S	(14:G->A)(16:C->T)(35:A->-)(209:G->-)(223:G->A)	1	0.000841043
#000161-TOM_18S	(218:C->-)	1	0.000841043
#000162-TOM_18S	(26-27:-->A)(309-310:-->G)	1	0.000841043
#000163-TOM_18S	(224-225:-->C)(244:A->-)	1	0.000841043
#000164-TOM_18S	(23:G->A)(45:G->A)(110:C->T)(148:C->A)(164:C->T)(190:G->A)(209:G->-)(214:G->A)(272:C->A)	1	0.000841043
#000165-TOM_18S	(5-6:-->C)(260:G->-)	1	0.000841043
#000166-TOM_18S	(216-217:-->C)(273:G->A)	1	0.000841043
#000167-TOM_18S	(9-10:-->C)(128-129:-->C)(209:G->-)(233-234:-->A)	1	0.000841043
#000168-TOM_18S	(209:G->-)(222:C->-)(251-252:-->C)(284-285:-->C)	1	0.000841043
#000169-TOM_18S	(153:G->A)(155:C->T)(190:G->A)(193:T->C)(194:C->T)(208:C->A)(221:G->A)(225:C->T)(301:G->A)(302:G->A)	1	0.000841043
#000170-TOM_18S	(16:C->T)(133:G->A)(145:C->T)	1	0.000841043
#000171-TOM_18S	(116:G->A)	1	0.000841043
#000172-TOM_18S	(128-129:-->C)(152:C->T)(180-181:-->A)	1	0.000841043
#000173-TOM_18S	(115-116:-->G)(115-116:-->G)	1	0.000841043
#000174-TOM_18S	(9-10:-->A)(30-31:-->G)(37-38:-->G)(42-43:-->A)(42-43:-->G)	1	0.000841043
#000175-TOM_18S	(19:G->-)(20:C->-)(21:C->-)(22:C->-)	1	0.000841043
#000176-TOM_18S	(273:G->A)	1	0.000841043
#000177-TOM_18S	(224-225:-->C)	1	0.000841043
#000178-TOM_18S	(4-5:-->G)(9-10:-->A)(9-10:-->G)(30-31:-->G)(37-38:-->G)(42-43:-->A)(42-43:-->G)	1	0.000841043
#000179-TOM_18S	(173-174:-->A)(199-200:-->G)	1	0.000841043
#000180-TOM_18S	(311:T->C)	1	0.000841043
#000181-TOM_18S	(9-10:-->G)	1	0.000841043
#000182-TOM_18S	(5-6:-->C)(165-166:-->T)(199:C->T)	1	0.000841043
#000183-TOM_18S	(254:T->-)	1	0.000841043
#000184-TOM_18S	(83:G->A)	1	0.000841043
#000185-TOM_18S	(197:G->T)(202-203:-->G)	1	0.000841043
#000186-TOM_18S	(217-218:-->C)	1	0.000841043
#000187-TOM_18S	(252:C->A)	1	0.000841043
#000188-TOM_18S	(49-50:-->G)(233-234:-->A)	1	0.000841043
#000189-TOM_18S	(194-195:-->G)	1	0.000841043
#000190-TOM_18S	(181-182:-->A)(205:G->A)	1	0.000841043
#000191-TOM_18S	(132:T->A)	1	0.000841043
#000192-TOM_18S	(49-50:-->G)(49-50:-->G)(49-50:-->G)	1	0.000841043
#000193-TOM_18S	(231-232:-->A)	1	0.000841043
#000194-TOM_18S	(7-8:-->G)(28-29:-->G)(41-42:-->G)(57:G->T)(82:C->T)(85:G->A)(196:C->T)(238:C->T)(252:C->A)(289:A->T)	1	0.000841043
#000195-TOM_18S	(190:G->A)	1	0.000841043
#000196-TOM_18S	(251-252:-->A)(252:C->A)(301:G->-)	1	0.000841043
#000197-TOM_18S	(5-6:-->C)(227-228:-->A)	1	0.000841043
#000198-TOM_18S	(95:G->T)	1	0.000841043
#000199-TOM_18S	(14:G->A)(16:C->T)(157:C->T)(223:G->A)	1	0.000841043
#000200-TOM_18S	(128-129:-->C)(301:G->-)	1	0.000841043
#000201-TOM_18S	(229:G->A)	1	0.000841043
#000202-TOM_18S	(50:G->A)	1	0.000841043
#000203-TOM_18S	(33-34:-->G)(43-44:-->A)	1	0.000841043
#000204-TOM_18S	(22:C->T)(83:G->A)(100:C->T)(155:C->T)(213:C->T)(258:G->A)(269:A->G)	1	0.000841043

## Sheet: N. otophora
Cluster ID / Mutation pattern	Number of reads	%	SUM
#000001-KAW_18 () 1345	1345	0.915589	1469
#000002-KAW_18 (245-246:-->C) 6	6	0.00408441
#000003-KAW_18 (156:G->T) 3	3	0.00204221
#000004-KAW_18 (247:C->A) 3	3	0.00204221
#000005-KAW_18 (150:C->T) 2	2	0.00136147
#000006-KAW_18 (22:C->T) 2	2	0.00136147
#000007-KAW_18 (219:C->A) 2	2	0.00136147
#000008-KAW_18 (302-303:-->T) 2	2	0.00136147
#000009-KAW_18 (220:C->A) 2	2	0.00136147
#000010-KAW_18 (226:G->A) 2	2	0.00136147
#000011-KAW_18 (184:A->G)(208:C->T)(216:T->C)(218:C->T)(220:C->T)(241:T->C)(243:G->A) 2	2	0.00136147
#000012-KAW_18 (204-205:-->G) 2	2	0.00136147
#000013-KAW_18 (261-262:-->A) 2	2	0.00136147
#000014-KAW_18 (8:T->A)(40:T->G)(70:G->T)(150:C->T)(197:G->C)(222:C->T)(226:G->A)(229:G->A)(297:C->A) 2	2	0.00136147
#000015-KAW_18 (298-299:-->G) 2	2	0.00136147
#000016-KAW_18 (7:C->A) 1	1	0.000680735
#000017-KAW_18 (257-258:-->C) 1	1	0.000680735
#000018-KAW_18 (152:C->T) 1	1	0.000680735
#000019-KAW_18 (102:C->T) 1	1	0.000680735
#000020-KAW_18 (221:G->A) 1	1	0.000680735
#000021-KAW_18 (190:G->T) 1	1	0.000680735
#000022-KAW_18 (257-258:-->G) 1	1	0.000680735
#000023-KAW_18 (208:C->T) 1	1	0.000680735
#000024-KAW_18 (10:G->T) 1	1	0.000680735
#000025-KAW_18 (112:G->T)(118:G->A)(189:C->T)(226:G->A) 1	1	0.000680735
#000026-KAW_18 (53-54:-->T) 1	1	0.000680735
#000027-KAW_18 (217:G->A) 1	1	0.000680735
#000028-KAW_18 (301:G->-) 1	1	0.000680735
#000029-KAW_18 (245-246:-->A)(245-246:-->C) 1	1	0.000680735
#000030-KAW_18 (92:C->A) 1	1	0.000680735
#000031-KAW_18 (203:G->A) 1	1	0.000680735
#000032-KAW_18 (105:G->A)(228:C->A) 1	1	0.000680735
#000033-KAW_18 (203-204:-->T) 1	1	0.000680735
#000034-KAW_18 (215:C->A) 1	1	0.000680735
#000035-KAW_18 (209:G->T) 1	1	0.000680735
#000036-KAW_18 (297-298:-->G) 1	1	0.000680735
#000037-KAW_18 (301:G->A) 1	1	0.000680735
#000038-KAW_18 (92:C->T) 1	1	0.000680735
#000039-KAW_18 (196:C->T) 1	1	0.000680735
#000040-KAW_18 (2:A->G)(77:T->C) 1	1	0.000680735
#000041-KAW_18 (188:T->C) 1	1	0.000680735
#000042-KAW_18 (243:G->A) 1	1	0.000680735
#000043-KAW_18 (282:T->-) 1	1	0.000680735
#000044-KAW_18 (178:G->A) 1	1	0.000680735
#000045-KAW_18 (148:C->A) 1	1	0.000680735
#000046-KAW_18 (230:C->T) 1	1	0.000680735
#000047-KAW_18 (53-54:-->T)(257-258:-->C)(261-262:-->T) 1	1	0.000680735
#000048-KAW_18 (200:G->T) 1	1	0.000680735
#000049-KAW_18 (177:C->T) 1	1	0.000680735
#000050-KAW_18 (188-189:-->A) 1	1	0.000680735
#000051-KAW_18 (185-186:-->A) 1	1	0.000680735
#000052-KAW_18 (256-257:-->A) 1	1	0.000680735
#000053-KAW_18 (242:T->C) 1	1	0.000680735
#000054-KAW_18 (75:T->C) 1	1	0.000680735
#000055-KAW_18 (131:C->T) 1	1	0.000680735
#000056-KAW_18 (214:G->A) 1	1	0.000680735
#000057-KAW_18 (14:G->A) 1	1	0.000680735
#000058-KAW_18 (133:G->T) 1	1	0.000680735
#000059-KAW_18 (13:C->A)(199:C->A) 1	1	0.000680735
#000060-KAW_18 (145:C->T)(191:G->A)(220:C->T)(230:C->A)(243:G->A)(261:G->A)(267:G->T)(302:G->A) 1	1	0.000680735
#000061-KAW_18 (299:G->A) 1	1	0.000680735
#000062-KAW_18 (205:G->-)(219:C->T) 1	1	0.000680735
#000063-KAW_18 (156:G->T)(281-282:-->T)(291-292:-->T) 1	1	0.000680735
#000064-KAW_18 (41:C->T)(300:C->T) 1	1	0.000680735
#000065-KAW_18 (75:T->-) 1	1	0.000680735
#000066-KAW_18 (305:G->T) 1	1	0.000680735
#000067-KAW_18 (160:C->A) 1	1	0.000680735
#000068-KAW_18 (209:G->A) 1	1	0.000680735
#000069-KAW_18 (116:G->A) 1	1	0.000680735
#000070-KAW_18 (149:G->A) 1	1	0.000680735
#000071-KAW_18 (259:A->G) 1	1	0.000680735
#000072-KAW_18 (31:T->C)(46:T->A)(223:G->A) 1	1	0.000680735
#000073-KAW_18 (198:G->T) 1	1	0.000680735
#000074-KAW_18 (70:G->A) 1	1	0.000680735
#000075-KAW_18 (18:G->A) 1	1	0.000680735
#000076-KAW_18 (14:G->C)(34-35:-->A) 1	1	0.000680735
#000077-KAW_18 (135:C->T)(136:C->T) 1	1	0.000680735
#000078-KAW_18 (16:C->T) 1	1	0.000680735
#000079-KAW_18 (49-50:-->G) 1	1	0.000680735
#000080-KAW_18 (277:C->T) 1	1	0.000680735
#000081-KAW_18 (136-137:-->T) 1	1	0.000680735
#000082-KAW_18 (2:A->G) 1	1	0.000680735
#000083-KAW_18 (288:T->-) 1	1	0.000680735
#000084-KAW_18 (239:C->A) 1	1	0.000680735
#000085-KAW_18 (236:G->T)(241:T->C) 1	1	0.000680735
#000086-KAW_18 (56-57:-->G) 1	1	0.000680735
#000087-KAW_18 (255:T->G) 1	1	0.000680735
#000088-KAW_18 (137:T->G) 1	1	0.000680735
#000089-KAW_18 (246:C->T) 1	1	0.000680735
#000090-KAW_18 (82-83:-->G)(150:C->-) 1	1	0.000680735
#000091-KAW_18 (156-157:-->C) 1	1	0.000680735
#000092-KAW_18 (144:A->G)(256-257:-->A) 1	1	0.000680735
#000093-KAW_18 (156:G->A) 1	1	0.000680735
#000094-KAW_18 (267-268:-->A) 1	1	0.000680735
#000095-KAW_18 (178:G->-) 1	1	0.000680735
#000096-KAW_18 (286:C->G) 1	1	0.000680735
#000097-KAW_18 (152:C->A) 1	1	0.000680735
#000098-KAW_18 (272:C->T) 1	1	0.000680735
#000099-KAW_18 (103:G->A) 1	1	0.000680735
#000100-KAW_18 (26:T->A)(174:A->G)(184:A->G)(189:C->A)(220:C->G)(236:G->T)(241:T->C) 1	1	0.000680735
#000101-KAW_18 (207:G->T) 1	1	0.000680735
#000102-KAW_18 (34-35:-->A) 1	1	0.000680735
#000103-KAW_18 (34:G->A)(265:G->T) 1	1	0.000680735
#000104-KAW_18 (40-41:-->A) 1	1	0.000680735
#000105-KAW_18 (301:G->T) 1	1	0.000680735
	1469

## Sheet: N. kawakamii
Cluster ID / Mutation pattern	Number of reads	%	SUM
#000001-KAW_18 () 828	828	0.829659	998
#000002-KAW_18 (159:C->A) 3	3	0.00300601
#000003-KAW_18 (23:G->A)(117:C->A)(199:C->T)(221:G->A)(278:A->T)(300:C->T) 3	3	0.00300601
#000004-KAW_18 (245-246:-->C) 3	3	0.00300601
#000005-KAW_18 (16:C->T)(24:G->A)(164:C->T)(176:C->A)(260:G->C) 3	3	0.00300601
#000006-KAW_18 (16:C->T) 3	3	0.00300601
#000007-KAW_18 (126:C->T)(208:C->T)(252:C->A) 3	3	0.00300601
#000008-KAW_18 (205:G->T)(272:C->A) 3	3	0.00300601
#000009-KAW_18 (12:C->A)(22:C->G)(82:C->T)(126:C->T)(165:G->A)(270:G->T) 2	2	0.00200401
#000010-KAW_18 (12:C->T) 2	2	0.00200401
#000011-KAW_18 (199:C->T)(252:C->A)(287:G->A) 2	2	0.00200401
#000012-KAW_18 (110:C->T)(165:G->A)(214:G->C)(220:C->T)(275:A->G) 2	2	0.00200401
#000013-KAW_18 (16:C->T)(200:G->A)(215:C->T)(285:C->T) 2	2	0.00200401
#000014-KAW_18 (99:G->T)(200:G->A)(300:C->T) 2	2	0.00200401
#000015-KAW_18 (45:G->A)(70:G->A)(84:A->C)(92:C->T)(126:C->A)(191:G->A)(199:C->T)(208:C->A) 2	2	0.00200401
#000016-KAW_18 (126:C->T)(136:C->G)(185:T->C)(213:C->T)(253:A->-) 2	2	0.00200401
#000017-KAW_18 (16:C->T)(45:G->A)(100:C->T)(103:G->A)(126:C->T)(165:G->A)(213:C->T)(225:C->T)(273:G->T)(295:A->G) 2	2	0.00200401
#000018-KAW_18 (140:G->T)(252:C->A)(287:G->A) 2	2	0.00200401
#000019-KAW_18 (252-253:-->A) 2	2	0.00200401
#000020-KAW_18 (53:G->C)(229:G->A) 2	2	0.00200401
#000021-KAW_18 (288:T->-) 2	2	0.00200401
#000022-KAW_18 (226:G->A) 2	2	0.00200401
#000023-KAW_18 (30:C->A)(34:G->A)(42:A->G)(65:C->T)(82:C->T)(300:C->T)(309:C->A) 2	2	0.00200401
#000024-KAW_18 (185:T->C)(213:C->T)(253:A->T)(301:G->A) 2	2	0.00200401
#000025-KAW_18 (309:C->A) 2	2	0.00200401
#000026-KAW_18 (12:C->G)(126:C->T)(209:G->C)(229:G->A) 2	2	0.00200401
#000027-KAW_18 (243:G->A) 2	2	0.00200401
#000028-KAW_18 (12:C->A)(82:C->T)(126:C->T)(165:G->A)(199:C->T) 1	1	0.001002
#000029-KAW_18 (299:G->T) 1	1	0.001002
#000030-KAW_18 (23:G->A)(117:C->T)(131:C->A)(241:T->C) 1	1	0.001002
#000031-KAW_18 (100:C->A) 1	1	0.001002
#000032-KAW_18 (23:G->A)(117:C->A)(199:C->T)(221:G->A)(254:T->A)(282:T->C)(298:T->C) 1	1	0.001002
#000033-KAW_18 (107:C->A) 1	1	0.001002
#000034-KAW_18 (18:G->A)(92:C->T)(116:G->A)(126:C->A)(254:T->A)(273:G->C) 1	1	0.001002
#000035-KAW_18 (81:A->G) 1	1	0.001002
#000036-KAW_18 (195:G->A)(202:C->T)(222:C->T)(260:G->T)(293:G->A) 1	1	0.001002
#000037-KAW_18 (199:C->T)(231:G->A)(287:G->A)(300:C->T) 1	1	0.001002
#000038-KAW_18 (53-54:-->T) 1	1	0.001002
#000039-KAW_18 (196-197:-->G) 1	1	0.001002
#000040-KAW_18 (199:C->T)(222:C->T)(226:G->A) 1	1	0.001002
#000041-KAW_18 (57:G->A)(116:G->A)(165:G->A)(177:C->T)(179:G->A)(205:G->T)(272:C->A) 1	1	0.001002
#000042-KAW_18 (95:G->A) 1	1	0.001002
#000043-KAW_18 (220:C->T)(225:C->T) 1	1	0.001002
#000044-KAW_18 (231:G->T) 1	1	0.001002
#000045-KAW_18 (202-203:-->G) 1	1	0.001002
#000046-KAW_18 (104:A->G)(126:C->T)(169:G->T)(185:T->C)(189:C->T)(199:C->G)(253:A->-) 1	1	0.001002
#000047-KAW_18 (169:G->A)(205:G->T)(272:C->A) 1	1	0.001002
#000048-KAW_18 (12:C->G)(126:C->T)(209:G->C)(229:G->A)(246:C->A) 1	1	0.001002
#000049-KAW_18 (77:T->A)(147:C->A)(195:G->A)(202:C->T)(214:G->T)(286:C->G) 1	1	0.001002
#000050-KAW_18 (195:G->A) 1	1	0.001002
#000051-KAW_18 (126:C->T)(205:G->T)(209:G->A)(272:C->A) 1	1	0.001002
#000052-KAW_18 (74:G->T)(194:C->T)(221:G->A) 1	1	0.001002
#000053-KAW_18 (181:T->G)(182:G->T)(184-185:-->G)(275-276:-->T) 1	1	0.001002
#000054-KAW_18 (19:G->T)(23:G->A)(44:C->T)(70:G->T)(110:C->T)(131:C->A)(148:C->A)(164:C->T)(190:G->A)(225:C->T) 1	1	0.001002
#000055-KAW_18 (278:A->G) 1	1	0.001002
#000056-KAW_18 (18:G->T)(19:G->A)(92:C->T)(116:G->A)(126:C->A)(254:T->A)(273:G->C) 1	1	0.001002
#000057-KAW_18 (178:G->A)(203:G->A)(251:T->A)(296:C->T) 1	1	0.001002
#000058-KAW_18 (12:C->A)(82:C->T)(126:C->T)(165:G->A)(288:T->-) 1	1	0.001002
#000059-KAW_18 (104:A->G)(126:C->T)(169:G->T)(185:T->C)(189:C->T)(199:C->G)(253:A->T) 1	1	0.001002
#000060-KAW_18 (33-34:-->A) 1	1	0.001002
#000061-KAW_18 (49-50:-->G)(65-66:-->T) 1	1	0.001002
#000062-KAW_18 (296:C->A)(297-298:-->C)(297-298:-->G)(297-298:-->T) 1	1	0.001002
#000063-KAW_18 (47-48:-->T)(165-166:-->A) 1	1	0.001002
#000064-KAW_18 (194:C->T) 1	1	0.001002
#000065-KAW_18 (7:C->T)(79:C->T)(85:G->T)(86:G->T)(222:C->T) 1	1	0.001002
#000066-KAW_18 (118:G->A) 1	1	0.001002
#000067-KAW_18 (59:T->C)(115:C->T)(126:C->T)(229:G->A)(278:A->C)(286:C->G) 1	1	0.001002
#000068-KAW_18 (293:G->T) 1	1	0.001002
#000069-KAW_18 (250-251:-->T) 1	1	0.001002
#000070-KAW_18 (267:G->A)(300:C->T)(309:C->A) 1	1	0.001002
#000071-KAW_18 (19:G->T)(46:T->A)(72:T->G)(148:C->T)(208:C->A)(293:G->A) 1	1	0.001002
#000072-KAW_18 (12:C->G)(126:C->T)(209:G->C)(229:G->A)(286:C->A) 1	1	0.001002
#000073-KAW_18 (123:C->A) 1	1	0.001002
#000074-KAW_18 (77:T->A)(147:C->A)(195:G->A)(202:C->T)(222:C->T)(260:G->T)(293:G->A) 1	1	0.001002
#000075-KAW_18 (92:C->T)(205:G->T)(272:C->A) 1	1	0.001002
#000076-KAW_18 (126:C->T)(152:C->T)(163:C->G) 1	1	0.001002
#000077-KAW_18 (172-173:-->A) 1	1	0.001002
#000078-KAW_18 (234:A->-) 1	1	0.001002
#000079-KAW_18 (164-165:-->G)(220-221:-->G) 1	1	0.001002
#000080-KAW_18 (65-66:-->G) 1	1	0.001002
#000081-KAW_18 (233-234:-->A) 1	1	0.001002
#000082-KAW_18 (70:G->A)(84:A->G)(95:G->A)(116:G->A)(147:C->T)(164:C->T)(213:C->G)(223:G->A)(225:C->T)(240:A->C) 1	1	0.001002
#000083-KAW_18 (12:C->A)(82:C->T)(126:C->T)(165:G->A) 1	1	0.001002
#000084-KAW_18 (12-13:-->C)(12-13:-->G)(12-13:-->A)(17:A->G)(28-29:-->T)(33-34:-->A)(33-34:-->G)(34:G->T)(48-49:-->G) 1	1	0.001002
#000085-KAW_18 (273:G->A) 1	1	0.001002
#000086-KAW_18 (16:C->T)(164:C->T)(176:C->A)(230:C->T) 1	1	0.001002
#000087-KAW_18 (16:C->T)(101:G->A)(241:T->A)(242:T->C) 1	1	0.001002
#000088-KAW_18 (118:G->A)(176:C->T)(199:C->T)(236:G->T)(260:G->T)(286:C->T)(300:C->T) 1	1	0.001002
#000089-KAW_18 (286:C->T) 1	1	0.001002
#000090-KAW_18 (56:A->G) 1	1	0.001002
#000091-KAW_18 (12:C->G)(34-35:-->A)(126:C->T)(209:G->C)(229:G->A)(246:C->A) 1	1	0.001002
#000092-KAW_18 (16:C->T)(164:C->T)(176:C->A)(230:C->T)(260:G->C)(297:C->T) 1	1	0.001002
#000093-KAW_18 (150:C->T)(153:G->A)(189:C->T)(199:C->G)(253:A->T)(277:C->T) 1	1	0.001002
#000094-KAW_18 (50:G->-) 1	1	0.001002
#000095-KAW_18 (18:G->A) 1	1	0.001002
#000096-KAW_18 (55:T->C) 1	1	0.001002
#000097-KAW_18 (288:T->A) 1	1	0.001002
#000098-KAW_18 (231:G->T)(298-299:-->A)(298-299:-->A) 1	1	0.001002
#000099-KAW_18 (23:G->A) 1	1	0.001002
#000100-KAW_18 (189:C->T) 1	1	0.001002
#000101-KAW_18 (19:G->A)(102:C->T)(164:C->T)(273:G->A)(283:T->A) 1	1	0.001002
#000102-KAW_18 (104:A->G)(169:G->T)(185:T->C)(189:C->T)(199:C->G)(253:A->T) 1	1	0.001002
#000103-KAW_18 (90:T->A) 1	1	0.001002
#000104-KAW_18 (126:C->T)(267:G->A)(300:C->T)(309:C->A) 1	1	0.001002
#000105-KAW_18 (164:C->T) 1	1	0.001002
#000106-KAW_18 (82:C->T)(133:G->A)(165:G->A)(200:G->T)(217:G->A)(265:G->T)(277:C->-)(302:G->A) 1	1	0.001002
#000107-KAW_18 (16:C->T)(112:G->A)(130:C->T)(149:G->A)(204:T->G)(285:C->T) 1	1	0.001002
#000108-KAW_18 (165-166:-->A) 1	1	0.001002
#000109-KAW_18 (6:C->A)(22:C->T)(23:G->A)(44:C->T)(70:G->T)(163:C->T)(299:G->A) 1	1	0.001002
#000110-KAW_18 (82-83:-->G) 1	1	0.001002
#000111-KAW_18 (202:C->T)(222:C->T)(226:G->T) 1	1	0.001002
#000112-KAW_18 (117:C->T)(225:C->T)(252:C->A) 1	1	0.001002
#000113-KAW_18 (104:A->C) 1	1	0.001002
#000114-KAW_18 (40-41:-->A)(288-289:-->A) 1	1	0.001002
#000115-KAW_18 (126:C->T)(136:C->G)(185:T->C)(213:C->T)(253:A->T)(302:G->A) 1	1	0.001002
#000116-KAW_18 (206:G->A) 1	1	0.001002
#000117-KAW_18 (12:C->A)(190:G->A) 1	1	0.001002
#000118-KAW_18 (92:C->T)(126:C->A) 1	1	0.001002
#000119-KAW_18 (189:C->A) 1	1	0.001002
#000120-KAW_18 (11:G->A) 1	1	0.001002
#000121-KAW_18 (45:G->A)(92:C->T)(126:C->A)(213:C->T) 1	1	0.001002
#000122-KAW_18 (60:C->A)(79:C->T)(81:A->G)(159:C->A)(163:C->T)(174:A->C)(191:G->T)(209:G->A)(302:G->A) 1	1	0.001002
#000123-KAW_18 (52:G->T) 1	1	0.001002
#000124-KAW_18 (24:G->A)(164:C->T)(176:C->A) 1	1	0.001002
#000125-KAW_18 (64:G->-) 1	1	0.001002
#000126-KAW_18 (147:C->G)(189:C->G)(196:C->T)(208:C->T)(209:G->A)(264:G->C)(296:C->A)(299:G->A) 1	1	0.001002
#000127-KAW_18 (152:C->T)(165:G->A)(194:C->T) 1	1	0.001002
#000128-KAW_18 (136:C->T) 1	1	0.001002
#000129-KAW_18 (280:G->A) 1	1	0.001002
#000130-KAW_18 (12:C->T)(245-246:-->C)(302:G->T) 1	1	0.001002
#000131-KAW_18 (277-278:-->G) 1	1	0.001002
#000132-KAW_18 (238:C->T) 1	1	0.001002
#000133-KAW_18 (47-48:-->T) 1	1	0.001002
#000134-KAW_18 (153:G->A)(220:C->T)(258:G->A) 1	1	0.001002
#000135-KAW_18 (190:G->A)(287:G->A) 1	1	0.001002
#000136-KAW_18 (231:G->A) 1	1	0.001002
#000137-KAW_18 (191:G->A) 1	1	0.001002
#000138-KAW_18 (43:T->G)(218:C->A) 1	1	0.001002
	998
