# Supplementary material for: Next generation sequencing analysis reveals a relationship between rDNA unit diversity and locus number in Nicotiana diploids
Source: BMC Genomics. 2012 Dec 23;13:722. doi: 10.1186/1471-2164-13-722 (PMC3563450; doi:10.1186/1471-2164-13-722)
Supplement: Additional file 2 — List of ITS1 clusters from 454 amplicon sequencing. The MsExcell charts are organized as in Additional file 1. [file 1471-2164-13-722-S2.xlsx]

## Sheet: N. sylvestris
Cluster ID	Mutation Pattern	Number of Reads	%	SUM
#000001-SYL_58S	()	2041	0.52576	3882
#000002-SYL_58S	(184:G->A)	662	0.170531
#000003-SYL_58S	(191-192:-->C)	245	0.0631118
#000004-SYL_58S	(184:G->A)(191-192:-->C)	106	0.0273055
#000005-SYL_58S	(176:C->-)	34	0.00875837
#000006-SYL_58S	(182:C->-)	18	0.00463679
#000007-SYL_58S	(207:A->-)	18	0.00463679
#000008-SYL_58S	(200:T->-)	16	0.00412159
#000009-SYL_58S	(184:G->A)(200:T->-)	15	0.00386399
#000010-SYL_58S	(182:C->-)(184:G->A)	12	0.00309119
#000011-SYL_58S	(215:G->-)	11	0.00283359
#000012-SYL_58S	(184-185:-->A)	11	0.00283359
#000013-SYL_58S	(22-23:-->C)	11	0.00283359
#000014-SYL_58S	(176:C->-)(184:G->A)	11	0.00283359
#000015-SYL_58S	(31:G->A)	7	0.00180319
#000016-SYL_58S	(231-232:-->T)	7	0.00180319
#000017-SYL_58S	(61-62:-->T)	6	0.0015456
#000018-SYL_58S	(154:C->A)(170:G->A)(181:G->A)(189:A->G)	6	0.0015456
#000019-SYL_58S	(173-174:-->C)	6	0.0015456
#000020-SYL_58S	(27-28:-->C)	6	0.0015456
#000021-SYL_58S	(84:G->A)	6	0.0015456
#000022-SYL_58S	(175-176:-->C)	6	0.0015456
#000023-SYL_58S	(43-44:-->G)	5	0.001288
#000024-SYL_58S	(27-28:-->C)(191-192:-->C)	5	0.001288
#000025-SYL_58S	(49:G->A)	5	0.001288
#000026-SYL_58S	(182:C->T)	5	0.001288
#000027-SYL_58S	(184:G->A)(207:A->-)	5	0.001288
#000028-SYL_58S	(238:C->T)	5	0.001288
#000029-SYL_58S	(179:C->-)(180:G->-)(182:C->G)	4	0.0010304
#000030-SYL_58S	(180:G->A)(184:G->A)	4	0.0010304
#000031-SYL_58S	(221:T->-)	4	0.0010304
#000032-SYL_58S	(202-203:-->A)	4	0.0010304
#000033-SYL_58S	(175-176:-->C)(184:G->A)	4	0.0010304
#000034-SYL_58S	(225:G->-)	4	0.0010304
#000035-SYL_58S	(67-68:-->G)	4	0.0010304
#000036-SYL_58S	(184-185:-->A)(191-192:-->C)	4	0.0010304
#000037-SYL_58S	(43-44:-->G)(191-192:-->C)	4	0.0010304
#000038-SYL_58S	(123:G->A)	4	0.0010304
#000039-SYL_58S	(164:G->A)	3	0.000772798
#000040-SYL_58S	(154:C->T)	3	0.000772798
#000041-SYL_58S	(233:G->A)	3	0.000772798
#000042-SYL_58S	(50:C->T)(131:G->A)	3	0.000772798
#000043-SYL_58S	(132:C->T)	3	0.000772798
#000044-SYL_58S	(60:G->C)	3	0.000772798
#000045-SYL_58S	(189-190:-->C)	3	0.000772798
#000046-SYL_58S	(28-29:-->G)	3	0.000772798
#000047-SYL_58S	(191-192:-->C)(205-206:-->C)	3	0.000772798
#000048-SYL_58S	(118:C->T)	3	0.000772798
#000049-SYL_58S	(7-8:-->A)	3	0.000772798
#000050-SYL_58S	(155:G->A)	3	0.000772798
#000051-SYL_58S	(184:G->A)(231-232:-->T)	3	0.000772798
#000052-SYL_58S	(232-233:-->G)	3	0.000772798
#000053-SYL_58S	(31:G->A)(184:G->A)	3	0.000772798
#000054-SYL_58S	(175-176:-->C)(191-192:-->C)	3	0.000772798
#000055-SYL_58S	(52-53:-->G)	3	0.000772798
#000056-SYL_58S	(95-96:-->G)	3	0.000772798
#000057-SYL_58S	(181:G->A)	3	0.000772798
#000058-SYL_58S	(124:C->T)	3	0.000772798
#000059-SYL_58S	(139:G->T)(191-192:-->C)	3	0.000772798
#000060-SYL_58S	(186:G->A)	3	0.000772798
#000061-SYL_58S	(98:G->T)	3	0.000772798
#000062-SYL_58S	(139:G->T)	3	0.000772798
#000063-SYL_58S	(30-31:-->G)(50-51:-->G)	2	0.000515198
#000064-SYL_58S	(158:C->T)(191-192:-->C)	2	0.000515198
#000065-SYL_58S	(224-225:-->G)	2	0.000515198
#000066-SYL_58S	(122:C->T)(191-192:-->C)	2	0.000515198
#000067-SYL_58S	(184:G->A)(225:G->-)	2	0.000515198
#000068-SYL_58S	(137:C->T)(182:C->T)	2	0.000515198
#000069-SYL_58S	(67-68:-->G)(184:G->A)	2	0.000515198
#000070-SYL_58S	(16:C->A)	2	0.000515198
#000071-SYL_58S	(173:G->A)	2	0.000515198
#000072-SYL_58S	(83:C->T)	2	0.000515198
#000073-SYL_58S	(182:C->-)(190:C->-)	2	0.000515198
#000074-SYL_58S	(138:G->A)	2	0.000515198
#000075-SYL_58S	(161:G->A)	2	0.000515198
#000076-SYL_58S	(97:G->A)	2	0.000515198
#000077-SYL_58S	(23:C->A)	2	0.000515198
#000078-SYL_58S	(12-13:-->A)(27-28:-->C)	2	0.000515198
#000079-SYL_58S	(137-138:-->G)(184:G->A)	2	0.000515198
#000080-SYL_58S	(27-28:-->C)(184:G->A)(191-192:-->C)	2	0.000515198
#000081-SYL_58S	(29:G->A)	2	0.000515198
#000082-SYL_58S	(225:G->T)(231-232:-->T)	2	0.000515198
#000083-SYL_58S	(125:G->A)(184:G->A)	2	0.000515198
#000084-SYL_58S	(51:G->A)(184:G->A)	2	0.000515198
#000085-SYL_58S	(213:G->A)	2	0.000515198
#000086-SYL_58S	(37:C->T)(182:C->-)	2	0.000515198
#000087-SYL_58S	(95:C->T)	2	0.000515198
#000088-SYL_58S	(173-174:-->C)(184:G->A)	2	0.000515198
#000089-SYL_58S	(92:C->T)	2	0.000515198
#000090-SYL_58S	(155:G->T)	2	0.000515198
#000091-SYL_58S	(56:G->A)	2	0.000515198
#000092-SYL_58S	(184:G->A)(202-203:-->A)	2	0.000515198
#000093-SYL_58S	(161-162:-->C)	2	0.000515198
#000094-SYL_58S	(152-153:-->T)(184:G->A)	2	0.000515198
#000095-SYL_58S	(184:G->A)(215:G->-)	2	0.000515198
#000096-SYL_58S	(27-28:-->C)(184:G->A)	2	0.000515198
#000097-SYL_58S	(187:C->-)	2	0.000515198
#000098-SYL_58S	(119:G->A)	2	0.000515198
#000099-SYL_58S	(53:G->T)	2	0.000515198
#000100-SYL_58S	(134:C->T)	2	0.000515198
#000101-SYL_58S	(176:C->-)(207:A->-)	2	0.000515198
#000102-SYL_58S	(225-226:-->T)	2	0.000515198
#000103-SYL_58S	(177:C->T)	2	0.000515198
#000104-SYL_58S	(126:A->T)	2	0.000515198
#000105-SYL_58S	(207:A->-)(215:G->-)	2	0.000515198
#000106-SYL_58S	(182:C->-)(207:A->-)	2	0.000515198
#000107-SYL_58S	(67-68:-->G)(218-219:-->A)	2	0.000515198
#000108-SYL_58S	(22-23:-->C)(176:C->-)	2	0.000515198
#000109-SYL_58S	(176:C->-)(191-192:-->C)	2	0.000515198
#000110-SYL_58S	(133-134:-->T)	2	0.000515198
#000111-SYL_58S	(143:T->A)	2	0.000515198
#000112-SYL_58S	(84-85:-->C)	2	0.000515198
#000113-SYL_58S	(28-29:-->G)(184:G->A)	2	0.000515198
#000114-SYL_58S	(197:G->A)	2	0.000515198
#000115-SYL_58S	(7-8:-->T)(184:G->A)	2	0.000515198
#000116-SYL_58S	(47-48:-->T)	2	0.000515198
#000117-SYL_58S	(25:C->T)	2	0.000515198
#000118-SYL_58S	(225:G->A)	2	0.000515198
#000119-SYL_58S	(57:C->T)	2	0.000515198
#000120-SYL_58S	(175-176:-->C)(184:G->A)(191-192:-->C)	2	0.000515198
#000121-SYL_58S	(217-218:-->T)	2	0.000515198
#000122-SYL_58S	(43:C->T)(215:G->A)	1	0.000257599
#000123-SYL_58S	(38:G->A)(184:G->A)	1	0.000257599
#000124-SYL_58S	(102:C->T)	1	0.000257599
#000125-SYL_58S	(123-124:-->A)	1	0.000257599
#000126-SYL_58S	(96:G->-)(191-192:-->C)	1	0.000257599
#000127-SYL_58S	(176:C->-)(215:G->-)	1	0.000257599
#000128-SYL_58S	(52-53:-->G)(184:G->A)	1	0.000257599
#000129-SYL_58S	(191-192:-->C)(208-209:-->G)	1	0.000257599
#000130-SYL_58S	(191-192:-->C)(206-207:-->G)	1	0.000257599
#000131-SYL_58S	(22-23:-->C)(184:G->A)(225-226:-->T)	1	0.000257599
#000132-SYL_58S	(181:G->A)(191-192:-->C)	1	0.000257599
#000133-SYL_58S	(20-21:-->C)(176:C->-)	1	0.000257599
#000134-SYL_58S	(3-4:-->T)(184:G->A)	1	0.000257599
#000135-SYL_58S	(22-23:-->C)(189-190:-->C)	1	0.000257599
#000136-SYL_58S	(22-23:-->C)(43-44:-->G)(234-235:-->T)	1	0.000257599
#000137-SYL_58S	(168:C->-)	1	0.000257599
#000138-SYL_58S	(197:G->A)(233:G->A)	1	0.000257599
#000139-SYL_58S	(86:T->C)	1	0.000257599
#000140-SYL_58S	(107-108:-->T)(184:G->A)	1	0.000257599
#000141-SYL_58S	(27-28:-->C)(191-192:-->C)(207:A->-)	1	0.000257599
#000142-SYL_58S	(37:C->T)(191-192:-->C)	1	0.000257599
#000143-SYL_58S	(103:G->T)	1	0.000257599
#000144-SYL_58S	(148-149:-->A)(148-149:-->A)(184:G->A)	1	0.000257599
#000145-SYL_58S	(162-163:-->G)	1	0.000257599
#000146-SYL_58S	(6-7:-->A)(84:G->A)	1	0.000257599
#000147-SYL_58S	(57-58:-->G)(65-66:-->G)(65-66:-->A)(67:A->G)	1	0.000257599
#000148-SYL_58S	(40:G->A)(176:C->-)(184:G->A)	1	0.000257599
#000149-SYL_58S	(125:G->A)(185:C->T)(191-192:-->C)	1	0.000257599
#000150-SYL_58S	(137-138:-->G)(191-192:-->C)	1	0.000257599
#000151-SYL_58S	(12-13:-->A)(215:G->A)	1	0.000257599
#000152-SYL_58S	(212:C->T)	1	0.000257599
#000153-SYL_58S	(93-94:-->C)	1	0.000257599
#000154-SYL_58S	(27-28:-->C)(57-58:-->G)(191-192:-->C)	1	0.000257599
#000155-SYL_58S	(191-192:-->C)(232:A->T)	1	0.000257599
#000156-SYL_58S	(156:C->T)	1	0.000257599
#000157-SYL_58S	(67-68:-->G)(164-165:-->T)(175-176:-->C)	1	0.000257599
#000158-SYL_58S	(92:C->T)(182:C->-)	1	0.000257599
#000159-SYL_58S	(182:C->T)(196-197:-->C)	1	0.000257599
#000160-SYL_58S	(46:G->A)(182:C->-)	1	0.000257599
#000161-SYL_58S	(107-108:-->G)(200:T->-)	1	0.000257599
#000162-SYL_58S	(25:C->T)(182:C->-)	1	0.000257599
#000163-SYL_58S	(182:C->T)(191-192:-->C)	1	0.000257599
#000164-SYL_58S	(141:G->A)(142:A->G)(184:G->A)(196-197:-->C)	1	0.000257599
#000165-SYL_58S	(191-192:-->C)(202-203:-->A)	1	0.000257599
#000166-SYL_58S	(184:G->A)(193:C->T)	1	0.000257599
#000167-SYL_58S	(37:C->T)	1	0.000257599
#000168-SYL_58S	(58-59:-->G)	1	0.000257599
#000169-SYL_58S	(182:C->-)(190:C->T)(191:T->C)	1	0.000257599
#000170-SYL_58S	(153:C->T)	1	0.000257599
#000171-SYL_58S	(67-68:-->G)(161-162:-->C)(175-176:-->C)	1	0.000257599
#000172-SYL_58S	(20:A->T)(52-53:-->G)	1	0.000257599
#000173-SYL_58S	(170-171:-->A)(170-171:-->A)(170-171:-->A)	1	0.000257599
#000174-SYL_58S	(184:G->A)(192:C->-)	1	0.000257599
#000175-SYL_58S	(95:C->A)(191-192:-->C)	1	0.000257599
#000176-SYL_58S	(22-23:-->C)(57-58:-->G)	1	0.000257599
#000177-SYL_58S	(50:C->-)	1	0.000257599
#000178-SYL_58S	(94:C->T)(170:G->A)	1	0.000257599
#000179-SYL_58S	(83:C->T)(116:C->A)(182:C->-)	1	0.000257599
#000180-SYL_58S	(122:C->T)	1	0.000257599
#000181-SYL_58S	(61-62:-->G)(184:G->A)	1	0.000257599
#000182-SYL_58S	(170-171:-->T)	1	0.000257599
#000183-SYL_58S	(26-27:-->A)(43-44:-->G)	1	0.000257599
#000184-SYL_58S	(184:G->A)(206-207:-->G)	1	0.000257599
#000185-SYL_58S	(67-68:-->G)(199-200:-->T)	1	0.000257599
#000186-SYL_58S	(43-44:-->G)(83:C->T)(176:C->-)	1	0.000257599
#000187-SYL_58S	(231-232:-->G)(231-232:-->T)	1	0.000257599
#000188-SYL_58S	(43-44:-->G)(57:C->A)	1	0.000257599
#000189-SYL_58S	(7-8:-->A)(173-174:-->C)(200:T->-)	1	0.000257599
#000190-SYL_58S	(56:G->A)(115:G->T)	1	0.000257599
#000191-SYL_58S	(131-132:-->T)(184:G->A)	1	0.000257599
#000192-SYL_58S	(191-192:-->C)(238:C->T)	1	0.000257599
#000193-SYL_58S	(184:G->A)(220:G->-)	1	0.000257599
#000194-SYL_58S	(45:G->A)	1	0.000257599
#000195-SYL_58S	(94:C->T)(191-192:-->C)	1	0.000257599
#000196-SYL_58S	(43-44:-->G)(184:G->A)	1	0.000257599
#000197-SYL_58S	(44:G->A)	1	0.000257599
#000198-SYL_58S	(39-40:-->G)(173-174:-->C)	1	0.000257599
#000199-SYL_58S	(28-29:-->G)(173-174:-->C)	1	0.000257599
#000200-SYL_58S	(186-187:-->A)	1	0.000257599
#000201-SYL_58S	(11-12:-->C)(225:G->-)	1	0.000257599
#000202-SYL_58S	(95-96:-->G)(184:G->A)(191-192:-->C)	1	0.000257599
#000203-SYL_58S	(184:G->A)(199:G->-)	1	0.000257599
#000204-SYL_58S	(74-75:-->T)	1	0.000257599
#000205-SYL_58S	(155-156:-->C)(173-174:-->C)(191-192:-->A)	1	0.000257599
#000206-SYL_58S	(176:C->-)(199:G->T)(200:T->G)	1	0.000257599
#000207-SYL_58S	(46:G->T)	1	0.000257599
#000208-SYL_58S	(191-192:-->C)(225:G->-)	1	0.000257599
#000209-SYL_58S	(191-192:-->C)(215:G->-)	1	0.000257599
#000210-SYL_58S	(13:A->-)(182:C->-)	1	0.000257599
#000211-SYL_58S	(22-23:-->C)(184:G->A)	1	0.000257599
#000212-SYL_58S	(47-48:-->A)	1	0.000257599
#000213-SYL_58S	(179:C->T)	1	0.000257599
#000214-SYL_58S	(93:G->A)	1	0.000257599
#000215-SYL_58S	(187:C->T)	1	0.000257599
#000216-SYL_58S	(220:G->A)	1	0.000257599
#000217-SYL_58S	(85-86:-->T)(175-176:-->C)(232:A->T)(233:G->A)	1	0.000257599
#000218-SYL_58S	(109-110:-->G)(220:G->-)	1	0.000257599
#000219-SYL_58S	(60:G->T)(98:G->A)	1	0.000257599
#000220-SYL_58S	(178:C->A)	1	0.000257599
#000221-SYL_58S	(98:G->T)(191-192:-->C)	1	0.000257599
#000222-SYL_58S	(112:C->T)	1	0.000257599
#000223-SYL_58S	(60-61:-->T)	1	0.000257599
#000224-SYL_58S	(209:G->T)	1	0.000257599
#000225-SYL_58S	(209:G->-)	1	0.000257599
#000226-SYL_58S	(182:C->-)(192:C->-)	1	0.000257599
#000227-SYL_58S	(51-52:-->T)(191-192:-->C)	1	0.000257599
#000228-SYL_58S	(28:C->T)	1	0.000257599
#000229-SYL_58S	(39:C->T)	1	0.000257599
#000230-SYL_58S	(198:T->C)	1	0.000257599
#000231-SYL_58S	(22-23:-->C)(184:G->A)(191-192:-->C)	1	0.000257599
#000232-SYL_58S	(58-59:-->G)(95-96:-->G)	1	0.000257599
#000233-SYL_58S	(27-28:-->C)(191-192:-->C)(215:G->-)	1	0.000257599
#000234-SYL_58S	(163:G->A)	1	0.000257599
#000235-SYL_58S	(143:T->-)(145:G->A)	1	0.000257599
#000236-SYL_58S	(38:G->T)(39:C->T)	1	0.000257599
#000237-SYL_58S	(219:C->T)	1	0.000257599
#000238-SYL_58S	(184:G->A)(186:G->A)	1	0.000257599
#000239-SYL_58S	(49-50:-->A)(218-219:-->A)	1	0.000257599
#000240-SYL_58S	(18:C->T)	1	0.000257599
#000241-SYL_58S	(156-157:-->G)	1	0.000257599
#000242-SYL_58S	(22-23:-->A)	1	0.000257599
#000243-SYL_58S	(6-7:-->A)	1	0.000257599
#000244-SYL_58S	(115:G->A)	1	0.000257599
#000245-SYL_58S	(182:C->-)(188-189:-->G)	1	0.000257599
#000246-SYL_58S	(57-58:-->G)(142-143:-->G)	1	0.000257599
#000247-SYL_58S	(220:G->-)(221:T->-)	1	0.000257599
#000248-SYL_58S	(200:T->-)(207:A->-)	1	0.000257599
#000249-SYL_58S	(168:C->T)	1	0.000257599
#000250-SYL_58S	(176:C->-)(232:A->C)	1	0.000257599
#000251-SYL_58S	(144-145:-->G)(176:C->-)	1	0.000257599
#000252-SYL_58S	(173-174:-->C)(184-185:-->A)	1	0.000257599
#000253-SYL_58S	(222-223:-->A)	1	0.000257599
#000254-SYL_58S	(12-13:-->A)(27-28:-->C)(43-44:-->G)	1	0.000257599
#000255-SYL_58S	(38-39:-->A)(38-39:-->C)(39:C->G)	1	0.000257599
#000256-SYL_58S	(61-62:-->G)	1	0.000257599
#000257-SYL_58S	(196:A->G)(197-198:-->G)(197-198:-->G)(197-198:-->G)(197-198:-->G)(197-198:-->A)	1	0.000257599
#000258-SYL_58S	(212-213:-->G)(234-235:-->T)	1	0.000257599
#000259-SYL_58S	(120-121:-->T)(188-189:-->A)	1	0.000257599
#000260-SYL_58S	(22-23:-->C)(118:C->T)(159:G->-)	1	0.000257599
#000261-SYL_58S	(40-41:-->A)(142-143:-->G)	1	0.000257599
#000262-SYL_58S	(158:C->T)	1	0.000257599
#000263-SYL_58S	(191:T->-)	1	0.000257599
#000264-SYL_58S	(184:G->A)(202-203:-->A)(221:T->-)	1	0.000257599
#000265-SYL_58S	(216:G->T)	1	0.000257599
#000266-SYL_58S	(120:C->T)	1	0.000257599
#000267-SYL_58S	(173-174:-->C)(200:T->-)	1	0.000257599
#000268-SYL_58S	(146:G->T)(191-192:-->C)	1	0.000257599
#000269-SYL_58S	(194:C->A)	1	0.000257599
#000270-SYL_58S	(26-27:-->G)(207:A->-)	1	0.000257599
#000271-SYL_58S	(184:G->-)(207:A->-)	1	0.000257599
#000272-SYL_58S	(45:G->T)	1	0.000257599
#000273-SYL_58S	(214-215:-->G)	1	0.000257599
#000274-SYL_58S	(55:G->A)	1	0.000257599
#000275-SYL_58S	(66:A->-)(182:C->-)(184:G->A)	1	0.000257599
#000276-SYL_58S	(43-44:-->G)(52-53:-->G)	1	0.000257599
#000277-SYL_58S	(91:A->-)	1	0.000257599
#000278-SYL_58S	(176:C->-)(184:G->A)(191-192:-->C)	1	0.000257599
#000279-SYL_58S	(57-58:-->G)(184:G->A)(191-192:-->C)	1	0.000257599
#000280-SYL_58S	(31:G->A)(155:G->A)	1	0.000257599
#000281-SYL_58S	(184:G->A)(192:C->T)	1	0.000257599
#000282-SYL_58S	(116:C->A)	1	0.000257599
#000283-SYL_58S	(229-230:-->A)	1	0.000257599
#000284-SYL_58S	(43-44:-->A)(44:G->A)	1	0.000257599
#000285-SYL_58S	(174:C->T)	1	0.000257599
#000286-SYL_58S	(86:T->-)	1	0.000257599
#000287-SYL_58S	(44:G->A)(182:C->-)	1	0.000257599
#000288-SYL_58S	(22-23:-->C)(84-85:-->C)	1	0.000257599
#000289-SYL_58S	(6-7:-->A)(127:G->A)	1	0.000257599
#000290-SYL_58S	(31:G->A)(184:G->A)(191-192:-->C)	1	0.000257599
#000291-SYL_58S	(22-23:-->C)(191-192:-->C)	1	0.000257599
#000292-SYL_58S	(49:G->A)(191-192:-->C)	1	0.000257599
#000293-SYL_58S	(142-143:-->G)(190-191:-->G)(200:T->-)	1	0.000257599
#000294-SYL_58S	(162-163:-->G)(191-192:-->C)	1	0.000257599
#000295-SYL_58S	(83-84:-->G)	1	0.000257599
#000296-SYL_58S	(138:G->A)(184:G->A)	1	0.000257599
#000297-SYL_58S	(129-130:-->A)(184-185:-->A)	1	0.000257599
#000298-SYL_58S	(61-62:-->T)(184:G->A)	1	0.000257599
#000299-SYL_58S	(77:C->A)	1	0.000257599
#000300-SYL_58S	(39:C->T)(176:C->-)(184:G->A)	1	0.000257599
#000301-SYL_58S	(119-120:-->A)(191-192:-->C)	1	0.000257599
#000302-SYL_58S	(7-8:-->T)(12-13:-->A)(27-28:-->C)	1	0.000257599
#000303-SYL_58S	(7-8:-->A)(130:C->T)(184:G->A)	1	0.000257599
#000304-SYL_58S	(177:C->T)(184:G->A)	1	0.000257599
#000305-SYL_58S	(30-31:-->G)	1	0.000257599
#000306-SYL_58S	(167-168:-->T)	1	0.000257599
#000307-SYL_58S	(39-40:-->G)(173-174:-->C)(190-191:-->C)(190-191:-->T)	1	0.000257599
#000308-SYL_58S	(220:G->-)	1	0.000257599
#000309-SYL_58S	(176:C->-)(184:G->A)(207:A->-)	1	0.000257599
#000310-SYL_58S	(120-121:-->G)	1	0.000257599
#000311-SYL_58S	(133-134:-->T)(191-192:-->C)	1	0.000257599
#000312-SYL_58S	(173-174:-->C)(189-190:-->C)	1	0.000257599
#000313-SYL_58S	(83:C->T)(116:C->A)	1	0.000257599
#000314-SYL_58S	(7-8:-->A)(39-40:-->G)	1	0.000257599
#000315-SYL_58S	(6-7:-->A)(173-174:-->C)(184:G->A)	1	0.000257599
#000316-SYL_58S	(22-23:-->C)(67-68:-->G)	1	0.000257599
#000317-SYL_58S	(27-28:-->C)(102-103:-->G)(184:G->A)	1	0.000257599
#000318-SYL_58S	(174-175:-->A)	1	0.000257599
#000319-SYL_58S	(190-191:-->C)(190-191:-->T)(191:T->C)	1	0.000257599
#000320-SYL_58S	(32:C->T)(184:G->A)	1	0.000257599
#000321-SYL_58S	(12:G->T)(163:G->-)(191-192:-->C)	1	0.000257599
#000322-SYL_58S	(175:A->C)(176:C->A)	1	0.000257599
#000323-SYL_58S	(109:C->A)	1	0.000257599
#000324-SYL_58S	(28-29:-->G)(67-68:-->G)	1	0.000257599
#000325-SYL_58S	(170:G->A)(191-192:-->C)	1	0.000257599
#000326-SYL_58S	(30:C->-)	1	0.000257599
#000327-SYL_58S	(75:T->-)	1	0.000257599
#000328-SYL_58S	(154:C->A)	1	0.000257599
#000329-SYL_58S	(17-18:-->C)(37:C->T)(90-91:-->G)	1	0.000257599
#000330-SYL_58S	(75:T->C)(141:G->A)	1	0.000257599
#000331-SYL_58S	(181-182:-->A)	1	0.000257599
#000332-SYL_58S	(159:G->-)(196-197:-->C)	1	0.000257599
#000333-SYL_58S	(83:C->T)(119:G->T)(191-192:-->C)	1	0.000257599
#000334-SYL_58S	(28:C->T)(32:C->T)	1	0.000257599
#000335-SYL_58S	(40-41:-->A)(156-157:-->T)(173-174:-->C)	1	0.000257599
#000336-SYL_58S	(144-145:-->G)(180:G->A)(184:G->A)	1	0.000257599
#000337-SYL_58S	(192:C->-)	1	0.000257599
#000338-SYL_58S	(191-192:-->C)(199-200:-->T)(214:C->T)	1	0.000257599
#000339-SYL_58S	(61-62:-->G)(139:G->T)(191-192:-->C)	1	0.000257599
#000340-SYL_58S	(137-138:-->G)(144-145:-->G)	1	0.000257599
#000341-SYL_58S	(27-28:-->C)(175-176:-->C)(191-192:-->C)	1	0.000257599
#000342-SYL_58S	(31:G->A)(155:G->A)(191-192:-->C)	1	0.000257599
#000343-SYL_58S	(15-16:-->A)(30-31:-->G)(50-51:-->G)	1	0.000257599
#000344-SYL_58S	(95:C->T)(184:G->A)	1	0.000257599
#000345-SYL_58S	(162:C->T)(215:G->-)	1	0.000257599
#000346-SYL_58S	(138:G->-)	1	0.000257599
#000347-SYL_58S	(207:A->-)(232-233:-->G)	1	0.000257599
#000348-SYL_58S	(122:C->T)(182:C->-)	1	0.000257599
#000349-SYL_58S	(161:G->T)(184:G->A)	1	0.000257599
#000350-SYL_58S	(38:G->A)(43-44:-->G)(137-138:-->G)	1	0.000257599
#000351-SYL_58S	(162:C->T)	1	0.000257599
#000352-SYL_58S	(96:G->-)(184:G->A)	1	0.000257599
#000353-SYL_58S	(184:G->A)(226:C->A)	1	0.000257599
#000354-SYL_58S	(42-43:-->A)(42-43:-->C)(43:C->G)(191-192:-->C)	1	0.000257599
#000355-SYL_58S	(12-13:-->A)(27-28:-->C)(215:G->-)	1	0.000257599
#000356-SYL_58S	(95-96:-->G)(173-174:-->C)	1	0.000257599
#000357-SYL_58S	(131:G->A)	1	0.000257599
#000358-SYL_58S	(100:T->C)	1	0.000257599
#000359-SYL_58S	(27-28:-->C)(43-44:-->G)(137:C->T)	1	0.000257599
#000360-SYL_58S	(176:C->-)(184:G->A)(220:G->-)	1	0.000257599
#000361-SYL_58S	(133:G->A)(184:G->A)	1	0.000257599
#000362-SYL_58S	(4:T->A)(115-116:-->T)(115-116:-->T)(184:G->A)	1	0.000257599
#000363-SYL_58S	(57-58:-->G)(143:T->A)	1	0.000257599
#000364-SYL_58S	(48:C->T)(191-192:-->C)	1	0.000257599
#000365-SYL_58S	(85:C->T)	1	0.000257599
#000366-SYL_58S	(119:G->T)	1	0.000257599
#000367-SYL_58S	(48:C->T)(213:G->A)	1	0.000257599
#000368-SYL_58S	(57-58:-->G)(83:C->T)	1	0.000257599
#000369-SYL_58S	(184:G->A)(223:C->A)	1	0.000257599
#000370-SYL_58S	(116-117:-->T)(116-117:-->T)(184:G->A)	1	0.000257599
#000371-SYL_58S	(7-8:-->A)(202-203:-->A)	1	0.000257599
#000372-SYL_58S	(155:G->A)(184:G->A)(191-192:-->C)	1	0.000257599
#000373-SYL_58S	(22-23:-->C)(39-40:-->G)	1	0.000257599
#000374-SYL_58S	(26-27:-->G)(39-40:-->G)	1	0.000257599
#000375-SYL_58S	(103:G->-)	1	0.000257599
#000376-SYL_58S	(175-176:-->C)(184-185:-->A)(191-192:-->C)	1	0.000257599
#000377-SYL_58S	(7-8:-->A)(175:A->C)(176:C->A)	1	0.000257599
#000378-SYL_58S	(191-192:-->C)(207:A->-)	1	0.000257599
#000379-SYL_58S	(184:G->A)(191-192:-->C)(214-215:-->G)	1	0.000257599
#000380-SYL_58S	(7:C->T)	1	0.000257599
#000381-SYL_58S	(40-41:-->A)	1	0.000257599
#000382-SYL_58S	(109-110:-->G)	1	0.000257599
#000383-SYL_58S	(176:C->-)(231-232:-->T)	1	0.000257599
#000384-SYL_58S	(178:C->T)	1	0.000257599
#000385-SYL_58S	(120-121:-->T)	1	0.000257599
#000386-SYL_58S	(43-44:-->G)(202-203:-->A)	1	0.000257599
#000387-SYL_58S	(174-175:-->G)	1	0.000257599
#000388-SYL_58S	(163:G->-)	1	0.000257599
#000389-SYL_58S	(195:C->T)	1	0.000257599
#000390-SYL_58S	(135:G->A)	1	0.000257599
#000391-SYL_58S	(195-196:-->C)(195-196:-->T)	1	0.000257599
#000392-SYL_58S	(184:G->A)(189-190:-->C)	1	0.000257599
#000393-SYL_58S	(146-147:-->T)	1	0.000257599
#000394-SYL_58S	(166:G->-)(191-192:-->C)(212-213:-->G)	1	0.000257599
#000395-SYL_58S	(91:A->G)	1	0.000257599
#000396-SYL_58S	(217:G->A)	1	0.000257599
#000397-SYL_58S	(97:G->T)(191-192:-->C)	1	0.000257599
#000398-SYL_58S	(40-41:-->A)(135:G->-)	1	0.000257599
#000399-SYL_58S	(182:C->-)(191-192:-->C)	1	0.000257599
#000400-SYL_58S	(214:C->A)	1	0.000257599
#000401-SYL_58S	(152-153:-->C)(191-192:-->C)	1	0.000257599
#000402-SYL_58S	(141:G->A)(191-192:-->C)	1	0.000257599
#000403-SYL_58S	(177:C->A)(184:G->A)	1	0.000257599
#000404-SYL_58S	(6-7:-->A)(184:G->A)	1	0.000257599
#000405-SYL_58S	(184:G->A)(191-192:-->C)(218-219:-->A)	1	0.000257599
#000406-SYL_58S	(6:T->C)(184:G->A)	1	0.000257599
#000407-SYL_58S	(29:G->A)(157:A->G)(162:C->T)	1	0.000257599
#000408-SYL_58S	(32:C->T)	1	0.000257599
#000409-SYL_58S	(142-143:-->C)(164:G->A)	1	0.000257599
#000410-SYL_58S	(49-50:-->A)(67-68:-->G)	1	0.000257599
#000411-SYL_58S	(163:G->-)(190-191:-->G)(190-191:-->T)(191:T->C)	1	0.000257599
#000412-SYL_58S	(57:C->T)(118:C->T)	1	0.000257599
#000413-SYL_58S	(179:C->A)	1	0.000257599
#000414-SYL_58S	(137:C->T)	1	0.000257599
#000415-SYL_58S	(90:C->A)	1	0.000257599
#000416-SYL_58S	(192:C->-)(207:A->-)	1	0.000257599
#000417-SYL_58S	(182:C->-)(184:G->A)(191-192:-->C)	1	0.000257599
#000418-SYL_58S	(31:G->A)(176:C->-)	1	0.000257599
#000419-SYL_58S	(94:C->T)	1	0.000257599
#000420-SYL_58S	(205-206:-->A)(205-206:-->C)	1	0.000257599
#000421-SYL_58S	(184:G->A)(193:C->A)	1	0.000257599
#000422-SYL_58S	(48:C->T)(182:C->T)(191-192:-->C)	1	0.000257599
#000423-SYL_58S	(85-86:-->T)(184:G->A)	1	0.000257599
#000424-SYL_58S	(67-68:-->G)(220:G->-)	1	0.000257599
#000425-SYL_58S	(22-23:-->C)(184:G->A)(189-190:-->C)	1	0.000257599
#000426-SYL_58S	(133:G->T)	1	0.000257599
#000427-SYL_58S	(175-176:-->C)(214-215:-->G)	1	0.000257599
#000428-SYL_58S	(57-58:-->G)	1	0.000257599
#000429-SYL_58S	(52-53:-->G)(217-218:-->T)	1	0.000257599
#000430-SYL_58S	(182:C->T)(186:G->A)	1	0.000257599
#000431-SYL_58S	(7-8:-->T)(20-21:-->G)(28-29:-->G)	1	0.000257599
#000432-SYL_58S	(58-59:-->G)(184:G->A)	1	0.000257599
#000433-SYL_58S	(129:G->A)	1	0.000257599
#000434-SYL_58S	(169:C->T)(184:G->A)	1	0.000257599
#000435-SYL_58S	(89:C->-)	1	0.000257599
#000436-SYL_58S	(109:C->A)(114-115:-->C)(176:C->-)	1	0.000257599
#000437-SYL_58S	(15-16:-->A)(27-28:-->C)(182:C->-)	1	0.000257599
#000438-SYL_58S	(126:A->C)	1	0.000257599
#000439-SYL_58S	(57-58:-->G)(191-192:-->C)	1	0.000257599
#000440-SYL_58S	(31:G->A)(57-58:-->G)(191-192:-->C)	1	0.000257599
#000441-SYL_58S	(150-151:-->T)	1	0.000257599
#000442-SYL_58S	(159:G->-)(190:C->-)	1	0.000257599
#000443-SYL_58S	(4:T->C)(184:G->A)	1	0.000257599
#000444-SYL_58S	(184:G->A)(234-235:-->T)	1	0.000257599
#000445-SYL_58S	(170:G->A)(176:C->-)	1	0.000257599
#000446-SYL_58S	(27-28:-->C)(48:C->T)(182:C->T)	1	0.000257599
#000447-SYL_58S	(239:G->T)	1	0.000257599
#000448-SYL_58S	(160:G->A)	1	0.000257599
#000449-SYL_58S	(12-13:-->A)(184:G->A)	1	0.000257599
#000450-SYL_58S	(182:C->-)(184:G->A)(211-212:-->C)	1	0.000257599
#000451-SYL_58S	(39:C->T)(182:C->T)	1	0.000257599
#000452-SYL_58S	(105-106:-->A)	1	0.000257599
#000453-SYL_58S	(22-23:-->C)(43-44:-->G)	1	0.000257599
#000454-SYL_58S	(27-28:-->C)(43-44:-->G)	1	0.000257599
#000455-SYL_58S	(99:G->T)	1	0.000257599
#000456-SYL_58S	(84-85:-->A)(191-192:-->C)	1	0.000257599
#000457-SYL_58S	(190:C->-)	1	0.000257599
#000458-SYL_58S	(19:A->G)(184-185:-->A)	1	0.000257599
#000459-SYL_58S	(43-44:-->G)(43-44:-->G)	1	0.000257599
#000460-SYL_58S	(155-156:-->A)	1	0.000257599
#000461-SYL_58S	(155:G->A)(191-192:-->C)	1	0.000257599
#000462-SYL_58S	(6-7:-->A)(57-58:-->G)(191-192:-->C)	1	0.000257599
#000463-SYL_58S	(67-68:-->G)(164-165:-->T)	1	0.000257599
#000464-SYL_58S	(155-156:-->C)(155-156:-->C)	1	0.000257599
#000465-SYL_58S	(185:C->T)	1	0.000257599
#000466-SYL_58S	(32-33:-->G)(32-33:-->G)(32-33:-->G)(32-33:-->G)(32-33:-->G)(176:C->-)	1	0.000257599
#000467-SYL_58S	(181:G->T)	1	0.000257599
#000468-SYL_58S	(163:G->A)(172-173:-->C)(188-189:-->T)(188-189:-->A)	1	0.000257599
#000469-SYL_58S	(35-36:-->C)	1	0.000257599
#000470-SYL_58S	(37-38:-->G)(37-38:-->G)(37-38:-->G)(37-38:-->G)(37-38:-->G)(37-38:-->G)(184:G->A)	1	0.000257599
#000471-SYL_58S	(184:G->A)(225:G->T)	1	0.000257599
#000472-SYL_58S	(191-192:-->C)(199-200:-->T)	1	0.000257599
#000473-SYL_58S	(137-138:-->G)(184:G->A)(191-192:-->C)	1	0.000257599
#000474-SYL_58S	(142-143:-->C)	1	0.000257599
#000475-SYL_58S	(182:C->-)(191:T->G)(192:C->T)	1	0.000257599
#000476-SYL_58S	(205-206:-->C)	1	0.000257599
#000477-SYL_58S	(97:G->T)	1	0.000257599
#000478-SYL_58S	(10:A->C)	1	0.000257599
#000479-SYL_58S	(163:G->T)	1	0.000257599
#000480-SYL_58S	(43-44:-->G)(52-53:-->G)(191-192:-->C)	1	0.000257599
#000481-SYL_58S	(133:G->A)	1	0.000257599
#000482-SYL_58S	(31:G->A)(67-68:-->G)(155:G->A)	1	0.000257599

## Sheet: N. tomentosiformis
Cluster ID	Mutation Pattern	Number of Reads	%	SUM
#000001-TOM_58S	(198:T->-)	1175	0.738529	1592
#000002-TOM_58S	(39-40:-->A)(198:T->-)	46	0.0289126
#000003-TOM_58S	(182:C->-)(198:T->-)	26	0.0163419
#000004-TOM_58S	(7-8:-->A)(198:T->-)	21	0.0131992
#000005-TOM_58S	(198:T->-)(215:G->-)	13	0.00817096
#000006-TOM_58S	(22-23:-->C)(198:T->-)	12	0.00754243
#000007-TOM_58S	(176:C->-)(198:T->-)	11	0.00691389
#000008-TOM_58S	(195:C->-)(196:G->-)(198:T->G)	11	0.00691389
#000009-TOM_58S	(113:G->A)(198:T->-)	6	0.00377121
#000010-TOM_58S	(43:G->-)(198:T->-)	6	0.00377121
#000011-TOM_58S	(198:T->-)(207:A->-)	6	0.00377121
#000012-TOM_58S	(28-29:-->C)(198:T->-)	5	0.00314268
#000013-TOM_58S	(157:G->A)(198:T->-)	5	0.00314268
#000014-TOM_58S	(134:G->A)(198:T->-)	5	0.00314268
#000015-TOM_58S	(162:C->T)(198:T->-)	5	0.00314268
#000016-TOM_58S	(153:C->T)(198:T->-)	4	0.00251414
#000017-TOM_58S	(198:T->-)(231-232:-->T)	4	0.00251414
#000018-TOM_58S	(42:C->T)(198:T->-)	4	0.00251414
#000019-TOM_58S	(7-8:-->A)(39-40:-->A)(198:T->-)	3	0.00188561
#000020-TOM_58S	(53-54:-->G)(198:T->-)	3	0.00188561
#000021-TOM_58S	(84-85:-->T)(198:T->-)	3	0.00188561
#000022-TOM_58S	()	3	0.00188561
#000023-TOM_58S	(50:G->C)(198:T->-)	3	0.00188561
#000024-TOM_58S	(155:G->A)(198:T->-)	3	0.00188561
#000025-TOM_58S	(163:G->A)(198:T->-)	3	0.00188561
#000026-TOM_58S	(196:G->C)(198:T->G)	3	0.00188561
#000027-TOM_58S	(138:G->A)(198:T->-)	3	0.00188561
#000028-TOM_58S	(175:G->A)(198:T->-)	3	0.00188561
#000029-TOM_58S	(209-210:-->T)	3	0.00188561
#000030-TOM_58S	(26:C->G)(198:T->-)(227:C->T)	2	0.00125707
#000031-TOM_58S	(192:C->-)	2	0.00125707
#000032-TOM_58S	(198:T->-)(219:C->T)	2	0.00125707
#000033-TOM_58S	(131:C->A)(132:G->A)	2	0.00125707
#000034-TOM_58S	(202:T->A)	2	0.00125707
#000035-TOM_58S	(113:G->A)(196:G->C)(198:T->G)	2	0.00125707
#000036-TOM_58S	(42-43:-->G)(198:T->-)	2	0.00125707
#000037-TOM_58S	(198:T->-)(224-225:-->G)	2	0.00125707
#000038-TOM_58S	(192:C->T)(196:G->C)(198:T->G)	2	0.00125707
#000039-TOM_58S	(198:T->-)(213-214:-->A)	2	0.00125707
#000040-TOM_58S	(66-67:-->G)(198:T->-)	2	0.00125707
#000041-TOM_58S	(188:C->T)(198:T->-)	2	0.00125707
#000042-TOM_58S	(38-39:-->A)(39:G->A)(198:T->-)	2	0.00125707
#000043-TOM_58S	(29:C->A)(198:T->-)	2	0.00125707
#000044-TOM_58S	(198:T->-)(214:C->T)	2	0.00125707
#000045-TOM_58S	(18:C->A)(26:C->A)(198:T->-)	2	0.00125707
#000046-TOM_58S	(124:G->A)(156:C->T)(198:T->-)	2	0.00125707
#000047-TOM_58S	(152:G->T)(198:T->-)	2	0.00125707
#000048-TOM_58S	(29:C->T)(131:C->T)(198:T->-)	2	0.00125707
#000049-TOM_58S	(174:C->T)(198:T->-)	2	0.00125707
#000050-TOM_58S	(26-27:-->G)(198:T->-)(227:C->T)	2	0.00125707
#000051-TOM_58S	(162-163:-->G)(198:T->-)	2	0.00125707
#000052-TOM_58S	(198:T->-)(228:T->C)	2	0.00125707
#000053-TOM_58S	(157-158:-->C)(198:T->-)	2	0.00125707
#000054-TOM_58S	(39-40:-->A)	2	0.00125707
#000055-TOM_58S	(117:C->T)(198:T->-)	2	0.00125707
#000056-TOM_58S	(198:T->-)(228:T->-)	2	0.00125707
#000057-TOM_58S	(123:C->T)(198:T->-)	2	0.00125707
#000058-TOM_58S	(28:G->A)(198:T->-)	2	0.00125707
#000059-TOM_58S	(58:G->A)(198:T->-)	2	0.00125707
#000060-TOM_58S	(27:C->T)(198:T->-)	2	0.00125707
#000061-TOM_58S	(175-176:-->C)(198:T->-)	2	0.00125707
#000062-TOM_58S	(157-158:-->T)(198:T->-)	1	0.000628536	0
#000063-TOM_58S	(54:G->T)(198:T->-)	1	0.000628536
#000064-TOM_58S	(42:C->T)(198:T->-)(233:G->T)	1	0.000628536
#000065-TOM_58S	(22-23:-->C)(39-40:-->A)(198:T->-)	1	0.000628536
#000066-TOM_58S	(50:G->C)	1	0.000628536
#000067-TOM_58S	(12-13:-->A)(28-29:-->C)(144:G->-)	1	0.000628536
#000068-TOM_58S	(124:G->A)(159:G->A)(198:T->-)	1	0.000628536
#000069-TOM_58S	(43:G->T)(198:T->-)	1	0.000628536
#000070-TOM_58S	(121:C->T)(196:G->C)(198:T->G)	1	0.000628536
#000071-TOM_58S	(149-150:-->C)(198:T->-)	1	0.000628536
#000072-TOM_58S	(162:C->T)(196:G->C)(198:T->G)	1	0.000628536
#000073-TOM_58S	(198:T->-)(220:G->-)	1	0.000628536
#000074-TOM_58S	(135:C->T)(198:T->-)	1	0.000628536
#000075-TOM_58S	(198:T->-)(222:T->C)	1	0.000628536
#000076-TOM_58S	(187:C->-)(198:T->-)	1	0.000628536
#000077-TOM_58S	(66-67:-->G)(165-166:-->C)(198:T->-)	1	0.000628536
#000078-TOM_58S	(198:T->-)(225-226:-->A)	1	0.000628536
#000079-TOM_58S	(39-40:-->A)(174:C->T)(198:T->-)	1	0.000628536
#000080-TOM_58S	(12-13:-->A)(28-29:-->C)(198:T->-)	1	0.000628536
#000081-TOM_58S	(183:C->T)(198:T->-)	1	0.000628536
#000082-TOM_58S	(95:G->T)(198:T->-)	1	0.000628536
#000083-TOM_58S	(131:C->A)(132:G->A)(198:T->-)	1	0.000628536
#000084-TOM_58S	(138:G->A)(196:G->C)(198:T->G)	1	0.000628536
#000085-TOM_58S	(127:C->T)(198:T->-)	1	0.000628536
#000086-TOM_58S	(198:T->-)(231:C->T)	1	0.000628536
#000087-TOM_58S	(131:C->T)(198:T->-)	1	0.000628536
#000088-TOM_58S	(39-40:-->A)(55:G->A)(198:T->-)	1	0.000628536
#000089-TOM_58S	(132-133:-->C)(134:G->C)(213:G->A)(228:T->C)	1	0.000628536
#000090-TOM_58S	(22-23:-->C)(198:T->-)(231-232:-->G)	1	0.000628536
#000091-TOM_58S	(7-8:-->A)(28:G->A)(198:T->-)	1	0.000628536
#000092-TOM_58S	(3:G->A)(198:T->-)	1	0.000628536
#000093-TOM_58S	(174:C->T)(189:G->A)(198:T->-)	1	0.000628536
#000094-TOM_58S	(48:G->A)(198:T->-)	1	0.000628536
#000095-TOM_58S	(108-109:-->G)(198:T->-)	1	0.000628536
#000096-TOM_58S	(60-61:-->T)(198:T->-)	1	0.000628536
#000097-TOM_58S	(198:T->-)(233:G->-)	1	0.000628536
#000098-TOM_58S	(73:A->-)(198:T->-)	1	0.000628536
#000099-TOM_58S	(39-40:-->A)(143-144:-->G)(198:T->-)	1	0.000628536
#000100-TOM_58S	(7-8:-->A)(19:A->C)(198:T->-)	1	0.000628536
#000101-TOM_58S	(49:C->T)(198:T->-)(209:G->A)	1	0.000628536
#000102-TOM_58S	(181-182:-->A)(198:T->-)	1	0.000628536
#000103-TOM_58S	(141-142:-->G)(202:T->A)(205:A->C)(231:C->-)	1	0.000628536
#000104-TOM_58S	(7-8:-->A)(22-23:-->C)(198:T->-)	1	0.000628536
#000105-TOM_58S	(198:T->-)(205:A->G)	1	0.000628536
#000106-TOM_58S	(48:G->A)(189:G->A)(198:T->-)	1	0.000628536
#000107-TOM_58S	(108:C->T)(198:T->-)	1	0.000628536
#000108-TOM_58S	(53-54:-->G)(136:C->T)(198:T->-)	1	0.000628536
#000109-TOM_58S	(179:C->G)(198:T->-)	1	0.000628536
#000110-TOM_58S	(167-168:-->T)(198:T->-)(209-210:-->T)	1	0.000628536
#000111-TOM_58S	(198:T->-)(206:C->A)	1	0.000628536
#000112-TOM_58S	(170:G->A)(198:T->-)	1	0.000628536
#000113-TOM_58S	(156:C->-)(198:T->-)	1	0.000628536
#000114-TOM_58S	(7-8:-->A)(198:T->-)(224-225:-->G)	1	0.000628536
#000115-TOM_58S	(198:T->-)(220:G->A)	1	0.000628536
#000116-TOM_58S	(102:G->A)(198:T->-)	1	0.000628536
#000117-TOM_58S	(167-168:-->T)(198:T->-)	1	0.000628536
#000118-TOM_58S	(175:G->T)(198:T->-)	1	0.000628536
#000119-TOM_58S	(146:G->A)(198:T->-)	1	0.000628536
#000120-TOM_58S	(195-196:-->G)	1	0.000628536
#000121-TOM_58S	(143-144:-->G)(198:T->-)	1	0.000628536
#000122-TOM_58S	(89:C->T)(198:T->-)	1	0.000628536
#000123-TOM_58S	(178:C->T)(198:T->-)	1	0.000628536
#000124-TOM_58S	(132-133:-->A)(198:T->-)	1	0.000628536
#000125-TOM_58S	(166:G->-)(198:T->-)	1	0.000628536
#000126-TOM_58S	(110:C->A)(198:T->-)	1	0.000628536
#000127-TOM_58S	(202:T->C)	1	0.000628536
#000128-TOM_58S	(3-4:-->T)(224-225:-->G)	1	0.000628536
#000129-TOM_58S	(48:G->T)(198:T->-)	1	0.000628536
#000130-TOM_58S	(198:T->-)(209-210:-->T)	1	0.000628536
#000131-TOM_58S	(198:T->-)(221:T->-)	1	0.000628536
#000132-TOM_58S	(121:C->T)(198:T->-)(230:G->-)	1	0.000628536
#000133-TOM_58S	(3:G->A)(53-54:-->G)(198:T->-)	1	0.000628536
#000134-TOM_58S	(43:G->-)(182:C->-)	1	0.000628536
#000135-TOM_58S	(182:C->-)(198:T->-)(206:C->-)	1	0.000628536
#000136-TOM_58S	(189-190:-->T)(198:T->-)	1	0.000628536
#000137-TOM_58S	(29:C->A)(123:C->T)(198:T->-)	1	0.000628536
#000138-TOM_58S	(60-61:-->T)(66-67:-->T)(198:T->-)	1	0.000628536
#000139-TOM_58S	(36:C->T)(184:G->A)(198:T->-)	1	0.000628536
#000140-TOM_58S	(46-47:-->T)(198:T->-)	1	0.000628536
#000141-TOM_58S	(43:G->-)	1	0.000628536
#000142-TOM_58S	(167-168:-->C)(198:T->-)	1	0.000628536
#000143-TOM_58S	(22-23:-->C)(189:G->A)(198:T->-)	1	0.000628536
#000144-TOM_58S	(157-158:-->C)(202:T->-)(203:A->-)	1	0.000628536
#000145-TOM_58S	(51-52:-->C)(51-52:-->C)(198:T->-)	1	0.000628536
#000146-TOM_58S	(198:T->-)(207:A->T)	1	0.000628536
#000147-TOM_58S	(198:T->-)(230:G->A)	1	0.000628536
#000148-TOM_58S	(134:G->A)(202:T->A)	1	0.000628536
#000149-TOM_58S	(36:C->T)(198:T->-)	1	0.000628536
#000150-TOM_58S	(198:T->-)(231:C->-)	1	0.000628536
#000151-TOM_58S	(198:T->-)(218-219:-->C)	1	0.000628536
#000152-TOM_58S	(118:G->A)	1	0.000628536
#000153-TOM_58S	(175-176:-->C)(192:C->-)(195:C->T)	1	0.000628536
#000154-TOM_58S	(95:G->-)(198:T->-)	1	0.000628536
#000155-TOM_58S	(80:G->T)(173-174:-->C)(198:T->-)	1	0.000628536
#000156-TOM_58S	(143:A->G)(198:T->-)	1	0.000628536
#000157-TOM_58S	(118:G->T)(198:T->-)	1	0.000628536
#000158-TOM_58S	(132:G->A)(198:T->-)	1	0.000628536
#000159-TOM_58S	(12-13:-->A)(198:T->-)	1	0.000628536
#000160-TOM_58S	(167-168:-->C)(173-174:-->C)(198:T->-)	1	0.000628536
#000161-TOM_58S	(118:G->A)(198:T->-)	1	0.000628536
#000162-TOM_58S	(39-40:-->A)(198:T->-)(215:G->A)	1	0.000628536
#000163-TOM_58S	(184-185:-->C)(198:T->-)	1	0.000628536
#000164-TOM_58S	(96:G->C)	1	0.000628536
#000165-TOM_58S	(60-61:-->T)(138:G->A)(198:T->-)	1	0.000628536
#000166-TOM_58S	(152-153:-->C)(198:T->-)	1	0.000628536
#000167-TOM_58S	(148:G->-)(198:T->-)	1	0.000628536
#000168-TOM_58S	(56-57:-->G)(198:T->-)	1	0.000628536
#000169-TOM_58S	(154:C->T)(198:T->-)	1	0.000628536
#000170-TOM_58S	(11-12:-->C)(198:T->G)	1	0.000628536
#000171-TOM_58S	(106-107:-->C)(198:T->-)	1	0.000628536
#000172-TOM_58S	(158:C->T)(198:T->-)	1	0.000628536
#000173-TOM_58S	(39-40:-->A)(181-182:-->A)(198:T->-)	1	0.000628536
#000174-TOM_58S	(198:T->-)(220:G->T)	1	0.000628536
#000175-TOM_58S	(30:G->A)(198:T->-)	1	0.000628536
#000176-TOM_58S	(198:T->-)(225:G->T)	1	0.000628536
#000177-TOM_58S	(117:C->T)(196:G->C)(198:T->G)	1	0.000628536
#000178-TOM_58S	(58:G->A)(185-186:-->T)(198:T->-)	1	0.000628536
#000179-TOM_58S	(23:C->-)(198:T->-)	1	0.000628536
#000180-TOM_58S	(39-40:-->A)(138:G->A)(198:T->-)	1	0.000628536
#000181-TOM_58S	(92-93:-->T)(198:T->-)	1	0.000628536
#000182-TOM_58S	(88:C->T)(198:T->-)	1	0.000628536
#000183-TOM_58S	(137:G->A)(198:T->-)	1	0.000628536
#000184-TOM_58S	(185:C->T)	1	0.000628536
#000185-TOM_58S	(39-40:-->A)(192:C->A)(196:G->C)(198:T->G)	1	0.000628536
#000186-TOM_58S	(60-61:-->G)(198:T->-)	1	0.000628536
#000187-TOM_58S	(186-187:-->C)(186-187:-->C)(190:C->-)(198:T->-)	1	0.000628536
#000188-TOM_58S	(137:G->-)(198:T->-)	1	0.000628536
#000189-TOM_58S	(141-142:-->G)(198:T->-)	1	0.000628536
#000190-TOM_58S	(198:T->-)(229-230:-->G)	1	0.000628536

## Sheet: N. otophora
Cluster ID / Mutation pattern	Number of Reads	%	SUM
#000001-OTO_58 () 799	799	0.346187	2308
#000002-OTO_58 (39:A->-) 622	622	0.269497
#000003-OTO_58 (184:T->C)(185:G->A)(186:C->A) 159	159	0.0688908
#000004-OTO_58 (39:A->-)(184:T->C)(185:G->A)(186:C->A) 152	152	0.0658579
#000005-OTO_58 (24:C->-) 66	66	0.0285962
#000006-OTO_58 (24:C->-)(39:A->-) 64	64	0.0277296
#000007-OTO_58 (177-178:-->A) 17	17	0.00736568
#000008-OTO_58 (33:T->-)(39:A->-)(184:T->C)(185:G->A)(186:C->A) 15	15	0.00649913
#000009-OTO_58 (39:A->-)(62:G->-) 12	12	0.00519931
#000010-OTO_58 (39:A->-)(177-178:-->A) 12	12	0.00519931
#000011-OTO_58 (24:C->-)(184:T->C)(185:G->A)(186:C->A) 9	9	0.00389948
#000012-OTO_58 (24:C->-)(39:A->-)(184:T->C)(185:G->A)(186:C->A) 8	8	0.0034662
#000013-OTO_58 (24:C->-)(177-178:-->A) 6	6	0.00259965
#000014-OTO_58 (39:A->-)(62:G->-)(184:T->C)(185:G->A)(186:C->A) 6	6	0.00259965
#000015-OTO_58 (153-154:-->A)(184:T->C)(185:G->A)(186:C->A) 6	6	0.00259965
#000016-OTO_58 (153-154:-->A) 6	6	0.00259965
#000017-OTO_58 (33:T->-)(184:T->C)(185:G->A)(186:C->A) 5	5	0.00216638
#000018-OTO_58 (39:A->-)(153-154:-->A) 5	5	0.00216638
#000019-OTO_58 (79:G->A) 4	4	0.0017331
#000020-OTO_58 (153-154:-->A)(177-178:-->A) 4	4	0.0017331
#000021-OTO_58 (33:T->-)(39:A->-)(62:G->-)(184:T->C)(185:G->A)(186:C->A) 4	4	0.0017331
#000022-OTO_58 (62:G->-) 4	4	0.0017331
#000023-OTO_58 (27:G->A) 4	4	0.0017331
#000024-OTO_58 (43:A->-)(44:C->-)(46:G->C)(184:T->C)(185:G->A)(186:C->A) 3	3	0.00129983
#000025-OTO_58 (24:C->-)(39:A->-)(177-178:-->A) 3	3	0.00129983
#000026-OTO_58 (33:T->-) 3	3	0.00129983
#000027-OTO_58 (24:C->-)(39:A->-)(62:G->-) 3	3	0.00129983
#000028-OTO_58 (39:A->-)(195:C->-) 3	3	0.00129983
#000029-OTO_58 (177-178:-->A)(184:T->C)(185:G->A)(186:C->A) 2	3	0.00129983
#000030-OTO_58 (24:C->-)(43:A->-)(44:C->-)(46:G->C) 2	2	0.000866551
#000031-OTO_58 (39:A->-)(177-178:-->A)(184:T->C)(185:G->A)(186:C->A)(189-190:-->T) 2	2	0.000866551
#000032-OTO_58 (33:T->-)(39:A->-) 2	2	0.000866551
#000033-OTO_58 (67:G->A) 2	2	0.000866551
#000034-OTO_58 (79:G->A)(231:T->G) 2	2	0.000866551
#000035-OTO_58 (45:C->T)(60:C->G)(62:G->A)(108:T->G)(118:G->T)(120:G->A)(125:T->C)(199:G->A)(204:C->T) 2	2	0.000866551
#000036-OTO_58 (39:A->-)(49:G->A)(86:C->T)(120:G->A) 2	2	0.000866551
#000037-OTO_58 (39:A->-)(171-172:-->A)(177-178:-->A) 2	2	0.000866551
#000038-OTO_58 (3:G->T) 2	2	0.000866551
#000039-OTO_58 (39:A->-)(214:G->-) 2	2	0.000866551
#000040-OTO_58 (39:A->-)(88:G->A) 2	2	0.000866551
#000041-OTO_58 (139:C->T) 2	2	0.000866551
#000042-OTO_58 (2:C->A)(39:A->-) 2	2	0.000866551
#000043-OTO_58 (140-141:-->A)(153-154:-->A) 2	2	0.000866551
#000044-OTO_58 (149:C->T) 2	2	0.000866551
#000045-OTO_58 (39:A->-)(47:G->A) 2	2	0.000866551
#000046-OTO_58 (211:C->T) 2	2	0.000866551
#000047-OTO_58 (39:A->-)(62:G->-)(153-154:-->A)(177-178:-->A) 2	2	0.000866551
#000048-OTO_58 (66:C->T) 2	2	0.000866551
#000049-OTO_58 (39:A->-)(79:G->A)(215:G->A) 2	2	0.000866551
#000050-OTO_58 (91:C->A) 2	2	0.000866551
#000051-OTO_58 (84:C->T) 2	2	0.000866551
#000052-OTO_58 (39:A->-)(117:C->A) 2	2	0.000866551
#000053-OTO_58 (113:C->A) 2	2	0.000866551
#000054-OTO_58 (67:G->T)(184:T->C)(185:G->A)(186:C->A) 2	2	0.000866551
#000055-OTO_58 (39:A->-)(139:C->T) 2	2	0.000866551
#000056-OTO_58 (39:A->-)(177-178:-->A)(184:T->C)(185:G->A)(186:C->A) 2	2	0.000866551
#000057-OTO_58 (39:A->-)(147:G->A)(214:G->-) 1	1	0.000433276
#000058-OTO_58 (87:G->A) 1	1	0.000433276
#000059-OTO_58 (39:A->-)(62:G->-)(129:G->A) 1	1	0.000433276
#000060-OTO_58 (26:C->T)(123:C->T)(184:T->C)(185:G->A)(186:C->A) 1	1	0.000433276
#000061-OTO_58 (32-33:-->G) 1	1	0.000433276
#000062-OTO_58 (39:A->-)(229:C->A) 1	1	0.000433276
#000063-OTO_58 (24:C->-)(78:C->T)(177-178:-->A) 1	1	0.000433276
#000064-OTO_58 (126:G->-)(214:G->-) 1	1	0.000433276
#000065-OTO_58 (80:T->G) 1	1	0.000433276
#000066-OTO_58 (44:C->T) 1	1	0.000433276
#000067-OTO_58 (95:C->-)(100:T->C) 1	1	0.000433276
#000068-OTO_58 (39:A->-)(230:T->-) 1	1	0.000433276
#000069-OTO_58 (39:A->-)(78:C->T)(214:G->-) 1	1	0.000433276
#000070-OTO_58 (62:G->-)(150-151:-->A)(171-172:-->A)(177-178:-->A) 1	1	0.000433276
#000071-OTO_58 (39:A->-)(158:C->T) 1	1	0.000433276
#000072-OTO_58 (39:A->-)(148:G->A)(184:T->C)(185:G->A)(186:C->A) 1	1	0.000433276
#000073-OTO_58 (14:G->T)(33:T->-)(184:T->C)(185:G->A)(186:C->A) 1	1	0.000433276
#000074-OTO_58 (47:G->T) 1	1	0.000433276
#000075-OTO_58 (52-53:-->G) 1	1	0.000433276
#000076-OTO_58 (19:A->T)(24:C->-)(39:A->-) 1	1	0.000433276
#000077-OTO_58 (76:T->A) 1	1	0.000433276
#000078-OTO_58 (39:A->-)(204:C->T) 1	1	0.000433276
#000079-OTO_58 (95:C->-) 1	1	0.000433276
#000080-OTO_58 (218:G->C) 1	1	0.000433276
#000081-OTO_58 (39:A->-)(88:G->A)(184:T->C)(185:G->A)(186:C->A) 1	1	0.000433276
#000082-OTO_58 (4:A->-)(33:T->-)(43:A->-)(44:C->-)(46:G->C)(184:T->C)(185:G->A)(186:C->A) 1	1	0.000433276
#000083-OTO_58 (193:C->T) 1	1	0.000433276
#000084-OTO_58 (117:C->A) 1	1	0.000433276
#000085-OTO_58 (82:C->T) 1	1	0.000433276
#000086-OTO_58 (39:A->-)(66:C->T)(153:G->A) 1	1	0.000433276
#000087-OTO_58 (18:G->C)(60:C->-)(61:C->-)(136:T->C) 1	1	0.000433276
#000088-OTO_58 (39:A->-)(210:G->A) 1	1	0.000433276
#000089-OTO_58 (39:A->-)(48:G->A)(66:C->T)(81:C->T)(108:T->G)(144:C->T)(149:C->T)(208:G->A) 1	1	0.000433276
#000090-OTO_58 (76-77:-->C)(184:T->-)(185:G->C)(186:C->A)(195:C->-) 1	1	0.000433276
#000091-OTO_58 (119:C->T) 1	1	0.000433276
#000092-OTO_58 (39:A->-)(62:G->-)(104:C->T) 1	1	0.000433276
#000093-OTO_58 (82:C->A) 1	1	0.000433276
#000094-OTO_58 (33:T->-)(39:A->-)(153-154:-->A)(184:T->C)(185:G->A)(186:C->A) 1	1	0.000433276
#000095-OTO_58 (39:A->-)(152:G->A) 1	1	0.000433276
#000096-OTO_58 (97:C->T)(184:T->C)(185:G->A)(186:C->A) 1	1	0.000433276
#000097-OTO_58 (8:C->T)(39:A->-) 1	1	0.000433276
#000098-OTO_58 (39:A->-)(85:G->A)(184:T->C)(185:G->A)(186:C->A) 1	1	0.000433276
#000099-OTO_58 (184:T->C)(185:G->A)(186:C->A)(198:C->A) 1	1	0.000433276
#000100-OTO_58 (117:C->T) 1	1	0.000433276
#000101-OTO_58 (24:C->-)(106:G->-)(107:C->-)(108:T->-)(109:C->-)(153-154:-->A)(177-178:-->A) 1	1	0.000433276
#000102-OTO_58 (220:C->A) 1	1	0.000433276
#000103-OTO_58 (39:A->-)(129:G->A) 1	1	0.000433276
#000104-OTO_58 (24:C->-)(33:T->-)(39:A->-) 1	1	0.000433276
#000105-OTO_58 (24:C->-)(43:A->-)(44:C->-)(46:G->C)(153-154:-->A)(177-178:-->A)(184:T->C)(185:G->A)(186:C->A) 1	1	0.000433276
#000106-OTO_58 (153-154:-->A)(171-172:-->A)(177-178:-->A)(184:T->C)(185:G->A)(186:C->A) 1	1	0.000433276
#000107-OTO_58 (153-154:-->A)(159:G->A) 1	1	0.000433276
#000108-OTO_58 (68:C->A) 1	1	0.000433276
#000109-OTO_58 (21:C->A) 1	1	0.000433276
#000110-OTO_58 (66:C->T)(153:G->A) 1	1	0.000433276
#000111-OTO_58 (39:A->-)(61:C->A)(184:T->C)(185:G->A)(186:C->A) 1	1	0.000433276
#000112-OTO_58 (184:T->C)(185:G->A)(186:C->A)(192:G->A) 1	1	0.000433276
#000113-OTO_58 (148:G->A) 1	1	0.000433276
#000114-OTO_58 (27:G->A)(39:A->-) 1	1	0.000433276
#000115-OTO_58 (140-141:-->A) 1	1	0.000433276
#000116-OTO_58 (62:G->-)(184:T->C)(185:G->A)(186:C->A) 1	1	0.000433276
#000117-OTO_58 (39:A->-)(117-118:-->G)(117-118:-->C)(117-118:-->G)(117-118:-->T) 1	1	0.000433276
#000118-OTO_58 (92:C->A)(184:T->C)(185:G->A)(186:C->A) 1	1	0.000433276
#000119-OTO_58 (39:A->-)(62:G->-)(188-189:-->C) 1	1	0.000433276
#000120-OTO_58 (39:A->-)(62:G->-)(205:G->T) 1	1	0.000433276
#000121-OTO_58 (57:C->T)(229-230:-->T) 1	1	0.000433276
#000122-OTO_58 (21:C->T)(24:C->-) 1	1	0.000433276
#000123-OTO_58 (39:A->-)(70-71:-->C) 1	1	0.000433276
#000124-OTO_58 (7:C->A)(39:A->-)(184:T->C)(185:G->A)(186:C->A) 1	1	0.000433276
#000125-OTO_58 (109:C->T) 1	1	0.000433276
#000126-OTO_58 (18:G->T) 1	1	0.000433276
#000127-OTO_58 (24:C->-)(43:A->-)(44:C->-)(46:G->C)(184:T->C)(185:G->A)(186:C->A) 1	1	0.000433276
#000128-OTO_58 (34-35:-->G)(44:C->T)(45:C->T)(52-53:-->G)(71:C->A)(83:G->A)(95:C->T)(108:T->G)(125:T->C)(146:C->T) 1	1	0.000433276
#000129-OTO_58 (24:C->-)(211:C->T) 1	1	0.000433276
#000130-OTO_58 (113:C->T) 1	1	0.000433276
#000131-OTO_58 (32:C->-) 1	1	0.000433276
#000132-OTO_58 (184:T->C)(185:G->A)(186:C->A)(192:G->T) 1	1	0.000433276
#000133-OTO_58 (24:C->-)(27:G->A) 1	1	0.000433276
#000134-OTO_58 (202:C->T) 1	1	0.000433276
#000135-OTO_58 (91:C->T)(184:T->C)(185:G->A)(186:C->A) 1	1	0.000433276
#000136-OTO_58 (39:A->-)(76-77:-->C)(171-172:-->A)(177-178:-->A)(184:T->C)(185:G->A)(186:C->A) 1	1	0.000433276
#000137-OTO_58 (184:T->C)(185:G->A)(186:C->A)(211:C->T) 1	1	0.000433276
#000138-OTO_58 (24:C->-)(33:T->-)(184:T->C)(185:G->A)(186:C->A) 1	1	0.000433276
#000139-OTO_58 (39:A->-)(111:C->T) 1	1	0.000433276
#000140-OTO_58 (18:G->A)(39:A->-)(198:C->A) 1	1	0.000433276
#000141-OTO_58 (39:A->-)(78-79:-->G) 1	1	0.000433276
#000142-OTO_58 (123:C->T) 1	1	0.000433276
#000143-OTO_58 (177-178:-->A)(202:C->A) 1	1	0.000433276
#000144-OTO_58 (39:A->-)(184:T->C)(185:G->A)(186:C->A)(204:C->A) 1	1	0.000433276
#000145-OTO_58 (22:G->A)(39:A->-) 1	1	0.000433276
#000146-OTO_58 (223:G->A) 1	1	0.000433276
#000147-OTO_58 (24:C->-)(176:T->A)(184:T->C)(185:G->A)(186:C->A) 1	1	0.000433276
#000148-OTO_58 (36:T->G)(39:A->T)(62:G->-)(70-71:-->C)(184:T->C)(185:G->A)(186:C->A) 1	1	0.000433276
#000149-OTO_58 (24:C->-)(136-137:-->A)(140-141:-->A)(153-154:-->A) 1	1	0.000433276
#000150-OTO_58 (45:C->T) 1	1	0.000433276
#000151-OTO_58 (39:A->-)(207-208:-->G) 1	1	0.000433276
#000152-OTO_58 (26:C->T) 1	1	0.000433276
#000153-OTO_58 (39:A->-)(184:T->C)(185:G->A)(186:C->A)(202:C->-) 1	1	0.000433276
#000154-OTO_58 (106:G->A) 1	1	0.000433276
#000155-OTO_58 (33:T->G) 1	1	0.000433276
#000156-OTO_58 (6:A->C)(8:C->T)(9:T->A)(81:C->A) 1	1	0.000433276
#000157-OTO_58 (117:C->A)(184:T->C)(185:G->A)(186:C->A) 1	1	0.000433276
#000158-OTO_58 (130:G->A) 1	1	0.000433276
#000159-OTO_58 (110:G->A) 1	1	0.000433276
#000160-OTO_58 (33:T->-)(177-178:-->A)(184:T->C)(185:G->A)(186:C->A) 1	1	0.000433276
#000161-OTO_58 (24:C->-)(33:T->-)(39:A->-)(153-154:-->A) 1	1	0.000433276
#000162-OTO_58 (24:C->-)(39:A->-)(62:G->-)(111:C->A) 1	1	0.000433276
#000163-OTO_58 (39:A->-)(62:G->-)(82:C->T)(184:T->C)(185:G->A)(186:C->A) 1	1	0.000433276
#000164-OTO_58 (177:G->T) 1	1	0.000433276
#000165-OTO_58 (132:T->C) 1	1	0.000433276
#000166-OTO_58 (24:C->-)(39:A->-)(117:C->A) 1	1	0.000433276
#000167-OTO_58 (194:G->T) 1	1	0.000433276
#000168-OTO_58 (25:C->T) 1	1	0.000433276
#000169-OTO_58 (39:A->-)(68:C->T) 1	1	0.000433276
#000170-OTO_58 (39:A->-)(119:C->T)(152:G->T)(214:G->T) 1	1	0.000433276
#000171-OTO_58 (24:C->-)(29:G->T)(177-178:-->A) 1	1	0.000433276
#000172-OTO_58 (43:A->-)(44:C->-)(46:G->C)(86:C->T)(184:T->C)(185:G->A)(186:C->A) 1	1	0.000433276
#000173-OTO_58 (39:A->-)(78:C->T) 1	1	0.000433276
#000174-OTO_58 (39:A->-)(56:G->A) 1	1	0.000433276
#000175-OTO_58 (39:A->-)(223:G->A) 1	1	0.000433276
#000176-OTO_58 (39:A->-)(185:G->A) 1	1	0.000433276
#000177-OTO_58 (39:A->-)(128:C->T)(184:T->C)(185:G->A)(186:C->A) 1	1	0.000433276
#000178-OTO_58 (15:G->A)(39:A->-) 1	1	0.000433276
#000179-OTO_58 (24:C->-)(110:G->A) 1	1	0.000433276
#000180-OTO_58 (24:C->-)(39:A->-)(119:C->T) 1	1	0.000433276
#000181-OTO_58 (24:C->-)(120:G->A)(210:G->A) 1	1	0.000433276
#000182-OTO_58 (62:G->-)(229-230:-->T) 1	1	0.000433276
#000183-OTO_58 (39:A->-)(48:G->T) 1	1	0.000433276
#000184-OTO_58 (57:C->A)(86:C->T) 1	1	0.000433276
#000185-OTO_58 (39:A->-)(82:C->T) 1	1	0.000433276
#000186-OTO_58 (172:A->-) 1	1	0.000433276
#000187-OTO_58 (184:T->C)(185:G->A)(186:C->A)(195:C->-) 1	1	0.000433276
#000188-OTO_58 (24:C->-)(62:G->-) 1	1	0.000433276
#000189-OTO_58 (104:C->T)(126-127:-->A)(177-178:-->A) 1	1	0.000433276
#000190-OTO_58 (39:A->-)(209:C->T) 1	1	0.000433276
#000191-OTO_58 (147:G->A)(153-154:-->A)(177-178:-->A) 1	1	0.000433276
#000192-OTO_58 (39:A->-)(211:C->T) 1	1	0.000433276
#000193-OTO_58 (109:C->T)(184:T->C)(185:G->A)(186:C->A) 1	1	0.000433276
#000194-OTO_58 (24:C->-)(39:A->-)(65:G->T)(184:T->C)(185:G->A)(186:C->A) 1	1	0.000433276
#000195-OTO_58 (103:C->A) 1	1	0.000433276
#000196-OTO_58 (52:C->A) 1	1	0.000433276
#000197-OTO_58 (93:C->A) 1	1	0.000433276
#000198-OTO_58 (24:C->-)(86:C->T) 1	1	0.000433276
#000199-OTO_58 (24:C->-)(39:A->-)(191:C->A) 1	1	0.000433276
#000200-OTO_58 (48:G->T) 1	1	0.000433276
#000201-OTO_58 (33:T->-)(39:A->-)(62:G->-) 1	1	0.000433276
#000202-OTO_58 (24:C->-)(75:C->A) 1	1	0.000433276
#000203-OTO_58 (39:A->-)(184:T->C)(185:G->A)(186:C->A)(218:G->A) 1	1	0.000433276
#000204-OTO_58 (158:C->A) 1	1	0.000433276
#000205-OTO_58 (24:C->-)(221:T->C) 1	1	0.000433276
#000206-OTO_58 (152:G->T) 1	1	0.000433276
#000207-OTO_58 (34-35:-->G) 1	1	0.000433276
#000208-OTO_58 (101:C->A) 1	1	0.000433276
#000209-OTO_58 (39:A->-)(153-154:-->A)(184:T->C)(185:G->A)(186:C->A) 1	1	0.000433276
#000210-OTO_58 (39:A->-)(60:C->T) 1	1	0.000433276
#000211-OTO_58 (24:C->-)(48:G->A)(66:C->T)(81:C->T)(108:T->G)(144:C->T)(149:C->T)(208:G->A) 1	1	0.000433276
#000212-OTO_58 (60:C->T) 1	1	0.000433276
#000213-OTO_58 (39:A->-)(149:C->T) 1	1	0.000433276
#000214-OTO_58 (39:A->-)(192:G->T) 1	1	0.000433276
#000215-OTO_58 (24:C->-)(33:T->-)(39:A->-)(177-178:-->A) 1	1	0.000433276
#000216-OTO_58 (76-77:-->C)(84:C->T) 1	1	0.000433276
#000217-OTO_58 (153-154:-->A)(169-170:-->C)(177-178:-->A) 1	1	0.000433276
#000218-OTO_58 (53:G->A) 1	1	0.000433276
#000219-OTO_58 (184:T->C)(185:G->A)(186:C->A)(211-212:-->G) 1	1	0.000433276
#000220-OTO_58 (24:C->-)(27:G->A)(39:A->-)(177-178:-->A) 1	1	0.000433276
#000221-OTO_58 (15:G->A) 1	1	0.000433276
#000222-OTO_58 (2:C->A)(24:C->-)(177-178:-->A) 1	1	0.000433276
#000223-OTO_58 (24:C->-)(39:A->-)(61:C->T)(129:G->-) 1	1	0.000433276
#000224-OTO_58 (36:T->G)(39:A->T)(184:T->C)(185:G->A)(186:C->A) 1	1	0.000433276
#000225-OTO_58 (153-154:-->A)(177-178:-->A)(184:T->C)(185:G->A)(186:C->A) 1	1	0.000433276
#000226-OTO_58 (150-151:-->A)(153-154:-->A)(215:G->T) 1	1	0.000433276
#000227-OTO_58 (24:C->-)(27:G->A)(39:A->-)(59:G->A)(62:G->-)(214:G->A) 1	1	0.000433276
#000228-OTO_58 (96:C->T)(177-178:-->A) 1	1	0.000433276
#000229-OTO_58 (39:A->-)(153-154:-->A)(177-178:-->A) 1	1	0.000433276
#000230-OTO_58 (72:G->A) 1	1	0.000433276
#000231-OTO_58 (39:A->-)(84:C->T) 1	1	0.000433276
#000232-OTO_58 (128:C->A) 1	1	0.000433276
#000233-OTO_58 (39:A->-)(52-53:-->G) 1	1	0.000433276
#000234-OTO_58 (107:C->A)(184:T->C)(185:G->A)(186:C->A) 1	1	0.000433276
#000235-OTO_58 (39:A->-)(191:C->T) 1	1	0.000433276
#000236-OTO_58 (27:G->T) 1	1	0.000433276
#000237-OTO_58 (39:A->-)(83:G->A) 1	1	0.000433276
#000238-OTO_58 (39:A->-)(184:T->-)(185:G->A)(186:C->A) 1	1	0.000433276
#000239-OTO_58 (39:A->-)(53:G->A)(184:T->C)(185:G->A)(186:C->A) 1	1	0.000433276
#000240-OTO_58 (39:A->-)(44:C->T)(45:C->T)(83:G->A)(95:C->T)(108:T->G)(125:T->C)(146:C->T)(214:G->T) 1	1	0.000433276
#000241-OTO_58 (24:C->-)(33:T->-)(43:A->-)(44:C->-)(46:G->C)(184:T->C)(185:G->A)(186:C->A) 1	1	0.000433276
#000242-OTO_58 (39:A->-)(51:G->T)(110:G->A) 1	1	0.000433276
#000243-OTO_58 (39:A->-)(62:G->-)(177-178:-->A) 1	1	0.000433276
#000244-OTO_58 (26:C->T)(199:G->A) 1	1	0.000433276
#000245-OTO_58 (39:A->-)(128:C->A) 1	1	0.000433276
#000246-OTO_58 (24:C->-)(39:A->-)(149:C->T) 1	1	0.000433276
#000247-OTO_58 (204:C->T) 1	1	0.000433276
#000248-OTO_58 (24:C->-)(39:A->-)(174-175:-->C) 1	1	0.000433276
#000249-OTO_58 (24:C->-)(43:A->-)(44:C->-)(46:G->C)(62:G->-)(184:T->C)(185:G->A)(186:C->A)(220-221:-->G)(234-235:-->T) 1	1	0.000433276
#000250-OTO_58 (111:C->T) 1	1	0.000433276
#000251-OTO_58 (198:C->A) 1	1	0.000433276
#000252-OTO_58 (24:C->-)(43:A->-)(44:C->-)(46:G->C)(62:G->-)(184:T->C)(185:G->A)(186:C->A) 1	1	0.000433276
#000253-OTO_58 (181-182:-->C)(202:C->-)(203:G->-)(204:C->-)(205:G->-)(206:G->-)(207:T->-)(208:G->-)(209:C->-)(210:G->-) 1	1	0.000433276
#000254-OTO_58 (181-182:-->C)(184:T->A)(185:G->A)(195:C->-)(214:G->-) 1	1	0.000433276
#000255-OTO_58 (52-53:-->G)(153-154:-->A) 1	1	0.000433276
#000256-OTO_58 (62:G->-)(96:C->A) 1	1	0.000433276
#000257-OTO_58 (22-23:-->A) 1	1	0.000433276
#000258-OTO_58 (202:C->A) 1	1	0.000433276
#000259-OTO_58 (192:G->A) 1	1	0.000433276
#000260-OTO_58 (24:C->-)(234-235:-->A) 1	1	0.000433276
#000261-OTO_58 (110:G->T) 1	1	0.000433276
#000262-OTO_58 (27-28:-->T)(29-30:-->T)(171-172:-->T)(171-172:-->A)(177-178:-->A)(184:T->C)(185:G->A)(186:C->A) 1	1	0.000433276
#000263-OTO_58 (184:T->C)(185:G->A)(186:C->A)(212:G->T) 1	1	0.000433276
#000264-OTO_58 (46:G->T)(184:T->C)(185:G->A)(186:C->A) 1	1	0.000433276
#000265-OTO_58 (140:G->A)(184:T->C)(185:G->A)(186:C->A) 1	1	0.000433276
#000266-OTO_58 (177-178:-->A)(191:C->T) 1	1	0.000433276
#000267-OTO_58 (220:C->T) 1	1	0.000433276
#000268-OTO_58 (32-33:-->T)(46:G->-)(99-100:-->T)(184:T->C)(185:G->A)(186:C->A) 1	1	0.000433276
#000269-OTO_58 (24:C->-)(39:A->-)(229-230:-->T) 1	1	0.000433276
#000270-OTO_58 (39:A->-)(74:C->G)(184:T->C)(185:G->A)(186:C->A) 1	1	0.000433276
#000271-OTO_58 (39:A->-)(184:T->C)(185:G->A)(186:C->A)(202:C->A) 1	1	0.000433276
#000272-OTO_58 (76:T->A)(146:C->A)(184:T->C)(185:G->A)(186:C->A) 1	1	0.000433276
#000273-OTO_58 (33:T->-)(43:A->-)(44:C->-)(46:G->C)(62:G->-)(184:T->C)(185:G->A)(186:C->A) 1	1	0.000433276
#000274-OTO_58 (24:C->-)(39:A->-)(79:G->A) 1	1	0.000433276
#000275-OTO_58 (184:T->C)(185:G->A)(186:C->A)(210:G->T) 1	1	0.000433276
#000276-OTO_58 (88-89:-->C) 1	1	0.000433276
#000277-OTO_58 (39:A->-)(191:C->A)(210:G->A) 1	1	0.000433276
#000278-OTO_58 (62:G->-)(126-127:-->A)(153-154:-->A)(177-178:-->A) 1	1	0.000433276
#000279-OTO_58 (234-235:-->A) 1	1	0.000433276
#000280-OTO_58 (33:T->-)(43:A->-)(44:C->-)(46:G->C)(184:T->C)(185:G->A)(186:C->A) 1	1	0.000433276
#000281-OTO_58 (39:A->-)(75-76:-->T)(153-154:-->A) 1	1	0.000433276
#000282-OTO_58 (177:G->A) 1	1	0.000433276
#000283-OTO_58 (24:C->-)(33:T->-)(39:A->-)(50-51:-->G) 1	1	0.000433276
#000284-OTO_58 (53:G->T)(62:G->-)(184:T->C)(185:G->A)(186:C->A)(228-229:-->T)(228-229:-->C)(229:C->-) 1	1	0.000433276
#000285-OTO_58 (195:C->-) 1	1	0.000433276
#000286-OTO_58 (39:A->-)(62:G->-)(129:G->T) 1	1	0.000433276
#000287-OTO_58 (106:G->-)(107:C->-)(108:T->-)(109:C->-) 1	1	0.000433276
#000288-OTO_58 (197:C->A) 1	1	0.000433276
#000289-OTO_58 (24:C->-)(39:A->-)(153-154:-->A) 1	1	0.000433276
#000290-OTO_58 (150:G->A) 1	1	0.000433276
#000291-OTO_58 (24:C->-)(38:T->-)(39:A->-)(62:G->-)(104:C->A)(214:G->-) 1	1	0.000433276
#000292-OTO_58 (171-172:-->A)(177-178:-->A) 1	1	0.000433276
#000293-OTO_58 (115:C->T) 1	1	0.000433276
#000294-OTO_58 (39:A->-)(60:C->G) 1	1	0.000433276
#000295-OTO_58 (213:C->A) 1	1	0.000433276
#000296-OTO_58 (39:A->-)(44:C->T) 1	1	0.000433276
#000297-OTO_58 (142-143:-->C) 1	1	0.000433276
#000298-OTO_58 (32:C->A)(39:A->-)(184:T->C)(185:G->A)(186:C->A) 1	1	0.000433276
#000299-OTO_58 (24:C->-)(35:G->A)(36:T->G)(39:A->T)(46:G->-)(62:G->-)(95:C->-)(153-154:-->A)(177-178:-->A) 1	1	0.000433276
#000300-OTO_58 (25:C->A)(47:G->A)(177-178:-->A) 1	1	0.000433276
#000301-OTO_58 (193:C->A) 1	1	0.000433276
#000302-OTO_58 (24:C->-)(39:A->-)(62:G->-)(177-178:-->A) 1	1	0.000433276
#000303-OTO_58 (29:G->A)(39:A->-) 1	1	0.000433276
	2308

## Sheet: N. kawakamii
Cluster ID / Mutation pattern	Number of Reads	%	SUM
#000001-KAW_58 (39:A->-) 254	254	0.232388	1093
#000002-KAW_58 () 212	212	0.193962
#000003-KAW_58 (72:A->G)(153:A->G) 120	120	0.10979
#000004-KAW_58 (39:A->-)(72:A->G)(153:A->G) 96	96	0.0878317
#000005-KAW_58 (24:C->-) 43	43	0.0393413
#000006-KAW_58 (24:C->-)(72:A->G)(153:A->G) 36	36	0.0329369
#000007-KAW_58 (24:C->-)(39:A->-) 24	24	0.0219579
#000008-KAW_58 (39:A->-)(72:A->G) 17	17	0.0155535
#000009-KAW_58 (24:C->-)(39:A->-)(72:A->G)(153:A->G) 16	16	0.0146386
#000010-KAW_58 (72:A->G) 14	14	0.0128088
#000011-KAW_58 (24:C->-)(72:A->G) 11	11	0.010064
#000012-KAW_58 (39:A->-)(62:G->-)(72:A->G)(153:A->G) 8	8	0.0073193
#000013-KAW_58 (39:A->-)(62:G->-)(72:A->G) 5	5	0.00457457
#000014-KAW_58 (72:A->G)(151-152:-->G) 5	5	0.00457457
#000015-KAW_58 (62:G->-) 5	5	0.00457457
#000016-KAW_58 (24:C->-)(39:A->-)(72:A->G) 5	5	0.00457457
#000017-KAW_58 (39:A->-)(62:G->-) 4	4	0.00365965
#000018-KAW_58 (39:A->-)(72:A->G)(151-152:-->G) 4	4	0.00365965
#000019-KAW_58 (72:A->G)(79:G->A)(153:A->G) 2	2	0.00182983
#000020-KAW_58 (150-151:-->A) 2	2	0.00182983
#000021-KAW_58 (72:A->G)(153:A->G)(177-178:-->A) 2	2	0.00182983
#000022-KAW_58 (26:C->T)(39:A->-)(72:A->G)(106:G->T)(107:C->T)(109:C->T) 2	2	0.00182983
#000023-KAW_58 (39:A->-)(71:C->T)(72:A->G)(107:C->T)(110:G->A)(199:G->A) 2	2	0.00182983
#000024-KAW_58 (39:A->-)(67:G->A)(72:A->G)(153:A->G) 2	2	0.00182983
#000025-KAW_58 (67:G->A)(72:A->G)(105:G->A)(151-152:-->G) 2	2	0.00182983
#000026-KAW_58 (10:G->A)(26:C->T)(35:G->A)(44:C->T)(72:A->G)(79:G->A)(128:C->T)(153:A->G)(199:G->A)(213:C->T) 2	2	0.00182983
#000027-KAW_58 (72:A->G)(85:G->A)(107:C->T)(149:C->T) 2	2	0.00182983
#000028-KAW_58 (29:G->A)(44:C->T)(72:A->G)(88:G->T)(128:C->T)(150:G->A)(192:G->A)(198:C->T)(199:G->T) 2	2	0.00182983
#000029-KAW_58 (10:G->A)(31:A->T)(39:A->-)(63:G->T)(72:A->G)(85:G->A)(110:G->A)(125:T->C)(218:G->T) 2	2	0.00182983
#000030-KAW_58 (24:C->-)(39:A->-)(62:G->-) 2	2	0.00182983
#000031-KAW_58 (10:G->A)(31:A->T)(39:A->-)(72:A->G)(83:G->A)(85:G->A)(109:C->T)(158:C->T)(218:G->T) 2	2	0.00182983
#000032-KAW_58 (27:G->A)(33:T->A)(58:G->A)(72:A->G)(183:C->A) 2	2	0.00182983
#000033-KAW_58 (39:A->-)(72:A->G)(107:C->T)(128:C->T) 2	2	0.00182983
#000034-KAW_58 (42:A->C)(72:A->G)(78:C->T)(90:T->A)(114:G->A)(153:A->G)(199:G->A) 2	2	0.00182983
#000035-KAW_58 (10:G->A)(18:G->A)(31:A->T)(58:G->A)(72:A->G)(85:G->A)(109:C->T)(151:C->T) 2	2	0.00182983
#000036-KAW_58 (39:A->-)(153:A->G) 2	2	0.00182983
#000037-KAW_58 (57:C->T)(72:A->G)(83:G->A) 2	2	0.00182983
#000038-KAW_58 (39:A->-)(68:C->T)(72:A->G)(92:C->T)(117:C->T)(119:C->T)(153:A->G)(158:C->A)(215:G->C) 1	1	0.000914913
#000039-KAW_58 (72:A->G)(151:C->A)(153:A->G) 1	1	0.000914913
#000040-KAW_58 (71:C->T) 1	1	0.000914913
#000041-KAW_58 (24:C->-)(39:A->-)(68:C->T)(72:A->G)(84:C->T)(92:C->T)(153:A->G)(168:T->A)(215:G->C) 1	1	0.000914913
#000042-KAW_58 (62:G->-)(72:A->G)(151-152:-->G)(177-178:-->A) 1	1	0.000914913
#000043-KAW_58 (11:C->A)(72:A->G)(110:G->A)(119:C->T)(153:A->G)(189:C->G) 1	1	0.000914913
#000044-KAW_58 (24:C->-)(39:A->-)(72:A->G)(161:C->T) 1	1	0.000914913
#000045-KAW_58 (24:C->-)(39:A->-)(62:G->-)(72:A->G)(83:G->A)(86:C->T)(109:C->T)(149:C->T)(195:C->-)(214:G->-) 1	1	0.000914913
#000046-KAW_58 (11:C->A)(24:C->-)(39:A->-)(62:G->-)(72:A->G)(110:G->A)(119:C->T)(153:A->G)(189:C->G) 1	1	0.000914913
#000047-KAW_58 (39:A->-)(72:A->G)(151:C->T)(153:A->G) 1	1	0.000914913
#000048-KAW_58 (15:G->A)(39:A->-)(62:G->-)(72:A->G) 1	1	0.000914913
#000049-KAW_58 (72:A->G)(139:C->T)(153:A->G) 1	1	0.000914913
#000050-KAW_58 (8:C->T)(53:G->C)(62:G->A)(72:A->G)(120:G->A)(194:G->A) 1	1	0.000914913
#000051-KAW_58 (39:A->-)(105:G->A) 1	1	0.000914913
#000052-KAW_58 (39:A->-)(128:C->T) 1	1	0.000914913
#000053-KAW_58 (39:A->-)(214:G->-) 1	1	0.000914913
#000054-KAW_58 (39:A->-)(57:C->T) 1	1	0.000914913
#000055-KAW_58 (92:C->A) 1	1	0.000914913
#000056-KAW_58 (39:A->-)(57:C->T)(72:A->G)(84:C->A)(87:G->A)(118:G->A)(135:T->C)(143:C->A)(149:C->T) 1	1	0.000914913
#000057-KAW_58 (39:A->-)(72:A->G)(83:G->A)(86:C->T)(109:C->T)(149:C->T) 1	1	0.000914913
#000058-KAW_58 (39:A->-)(49:G->T)(50:A->T)(72:A->G)(78:C->T)(109:C->T)(118:G->A)(153:A->G)(209:C->T)(220:C->A) 1	1	0.000914913
#000059-KAW_58 (39:A->-)(72:A->G)(83:G->A)(153:A->G) 1	1	0.000914913
#000060-KAW_58 (65:G->T) 1	1	0.000914913
#000061-KAW_58 (39:A->-)(57:C->-)(58:G->T)(72:A->G)(110:G->A)(120:G->A)(128:C->T)(149:C->T)(161:C->T)(210:G->A) 1	1	0.000914913
#000062-KAW_58 (82:C->T) 1	1	0.000914913
#000063-KAW_58 (39:A->-)(60:C->A)(72:A->G)(92:C->T)(153:A->G)(204:C->T)(215:G->C) 1	1	0.000914913
#000064-KAW_58 (97:C->T) 1	1	0.000914913
#000065-KAW_58 (33:T->-)(67-68:-->A)(72:A->G) 1	1	0.000914913
#000066-KAW_58 (39:A->-)(72:A->G)(214:G->-) 1	1	0.000914913
#000067-KAW_58 (194-195:-->C) 1	1	0.000914913
#000068-KAW_58 (62:G->-)(72:A->G)(153:A->G) 1	1	0.000914913
#000069-KAW_58 (102:C->A) 1	1	0.000914913
#000070-KAW_58 (9:T->C)(27:G->A)(37:T->A)(42:A->C)(72:A->G)(78:C->T)(90:T->A)(139:C->T)(153:A->G)(199:G->A) 1	1	0.000914913
#000071-KAW_58 (66:C->T)(72:A->G)(107:C->T)(149:C->T)(212:G->A) 1	1	0.000914913
#000072-KAW_58 (14:G->A)(24:C->-)(45:C->T)(72:A->G)(107:C->T)(123:C->T)(153:A->G)(185:G->A) 1	1	0.000914913
#000073-KAW_58 (39:A->-)(72:A->G)(73:G->A)(108:G->A)(153:A->G) 1	1	0.000914913
#000074-KAW_58 (177-178:-->A)(214:G->-) 1	1	0.000914913
#000075-KAW_58 (39:A->-)(46:G->A)(60:C->A)(72:A->G)(92:C->T)(153:A->T)(158:C->T)(159:G->T)(215:G->C) 1	1	0.000914913
#000076-KAW_58 (39:A->-)(61-62:-->G) 1	1	0.000914913
#000077-KAW_58 (39:A->-)(56:G->T)(72:A->G)(128:C->T)(153:A->G) 1	1	0.000914913
#000078-KAW_58 (72:A->G)(96:C->A)(153:A->G) 1	1	0.000914913
#000079-KAW_58 (45:C->A)(72:A->G)(153:A->G) 1	1	0.000914913
#000080-KAW_58 (29:G->T)(72:A->G)(153:A->G) 1	1	0.000914913
#000081-KAW_58 (24:C->-)(39:A->-)(58:G->-) 1	1	0.000914913
#000082-KAW_58 (24:C->-)(39:A->-)(62:G->-)(72:A->G) 1	1	0.000914913
#000083-KAW_58 (57:C->T)(72:A->G)(120:G->A)(226-227:-->T)(233-234:-->T)(233-234:-->G)(234:G->A) 1	1	0.000914913
#000084-KAW_58 (65:G->C)(72:A->G)(153:A->G) 1	1	0.000914913
#000085-KAW_58 (39:A->-)(45:C->A)(60:C->A)(72:A->G)(92:C->A)(131:G->C)(153:A->G)(211:C->T)(226:C->T)(228:T->C) 1	1	0.000914913
#000086-KAW_58 (57:C->T)(72:A->G)(120:G->A)(194-195:-->C) 1	1	0.000914913
#000087-KAW_58 (72:A->G)(151-152:-->G)(177-178:-->A) 1	1	0.000914913
#000088-KAW_58 (229-230:-->T) 1	1	0.000914913
#000089-KAW_58 (214:G->-) 1	1	0.000914913
#000090-KAW_58 (39:A->-)(62:G->-)(68:C->T)(72:A->G)(92:C->T)(117:C->T)(119:C->T)(153:A->G)(158:C->A)(215:G->C) 1	1	0.000914913
#000091-KAW_58 (72:A->G)(120:G->A)(153:A->G)(194-195:-->C)(219:A->G)(229-230:-->T) 1	1	0.000914913
#000092-KAW_58 (149:C->T) 1	1	0.000914913
#000093-KAW_58 (10:G->A)(22:G->A)(29:G->A)(31:A->T)(72:A->G)(85:G->A) 1	1	0.000914913
#000094-KAW_58 (39:A->-)(62:G->-)(72:A->G)(78:C->T)(153:A->G)(199:G->A) 1	1	0.000914913
#000095-KAW_58 (39:A->-)(72:A->G)(146:C->T)(153:A->G) 1	1	0.000914913
#000096-KAW_58 (188:T->G) 1	1	0.000914913
#000097-KAW_58 (39:A->-)(72:A->G)(139:C->T)(151-152:-->G) 1	1	0.000914913
#000098-KAW_58 (39:A->-)(72:A->G)(129:G->A)(146:C->T)(149:C->T)(193:C->T)(204:C->T) 1	1	0.000914913
#000099-KAW_58 (123:C->T) 1	1	0.000914913
#000100-KAW_58 (10:G->A)(31:A->T)(63:G->T)(72:A->G)(81:C->A)(85:G->A)(87:G->C)(110:G->A)(125:T->C)(218:G->T) 1	1	0.000914913
#000101-KAW_58 (72:A->G)(107:C->T)(120:G->A) 1	1	0.000914913
#000102-KAW_58 (39:A->-)(72:A->G)(107:C->T)(189:C->A) 1	1	0.000914913
#000103-KAW_58 (11:C->A)(24:C->-)(39:A->-)(72:A->G)(79:G->A)(119:C->T)(128:C->T)(153:A->G)(189:C->G)(199:G->A) 1	1	0.000914913
#000104-KAW_58 (72:A->G)(83:G->A)(107:C->T)(149:C->T)(204:C->T) 1	1	0.000914913
#000105-KAW_58 (28-29:-->G)(39:A->-) 1	1	0.000914913
#000106-KAW_58 (72:A->G)(177-178:-->A) 1	1	0.000914913
#000107-KAW_58 (67:G->A)(68:C->T)(72:A->G)(92:C->T)(153:A->G)(215:G->C) 1	1	0.000914913
#000108-KAW_58 (25:C->A)(39:A->-)(57:C->T)(72:A->G)(87:G->A)(111:C->G)(135:T->C) 1	1	0.000914913
#000109-KAW_58 (24:C->-)(39:A->-)(66:C->T)(72:A->G)(88:G->C)(145:C->A)(199:G->A) 1	1	0.000914913
#000110-KAW_58 (44:C->T)(49:G->A)(72:A->G)(85:G->A)(86:C->T)(128:C->T)(184:T->A)(230:T->G) 1	1	0.000914913
#000111-KAW_58 (228-229:-->C) 1	1	0.000914913
#000112-KAW_58 (72:A->G)(82:C->T)(153:A->G) 1	1	0.000914913
#000113-KAW_58 (72:A->G)(79:G->A)(153:A->G)(194-195:-->C) 1	1	0.000914913
#000114-KAW_58 (177-178:-->A)(183:C->A) 1	1	0.000914913
#000115-KAW_58 (39:A->-)(72:A->G)(109:C->T)(208:G->C) 1	1	0.000914913
#000116-KAW_58 (39:A->-)(72:A->G)(120:G->A)(128:C->T)(153:A->G) 1	1	0.000914913
#000117-KAW_58 (11:C->A)(72:A->G)(79:G->A)(119:C->T)(128:C->T)(151-152:-->G)(189:C->G)(199:G->A) 1	1	0.000914913
#000118-KAW_58 (10:G->A)(31:A->T)(63:G->T)(72:A->G)(85:G->A)(110:G->A)(125:T->C)(218:G->T) 1	1	0.000914913
#000119-KAW_58 (39:A->-)(72:A->G)(114:G->A)(153:A->G) 1	1	0.000914913
#000120-KAW_58 (44:C->T)(45:C->T)(72:A->G) 1	1	0.000914913
#000121-KAW_58 (72:A->G)(86:C->A)(153:A->G)(209:C->A) 1	1	0.000914913
#000122-KAW_58 (72:A->G)(120:G->A)(153:A->G)(213-214:-->G) 1	1	0.000914913
#000123-KAW_58 (39:A->-)(192-193:-->T) 1	1	0.000914913
#000124-KAW_58 (72:A->G)(77:C->T)(78:C->A)(153:A->G) 1	1	0.000914913
#000125-KAW_58 (72:A->G)(89:C->G)(153:A->G) 1	1	0.000914913
#000126-KAW_58 (24:C->-)(39:A->-)(62:G->-)(72:A->G)(153:A->G) 1	1	0.000914913
#000127-KAW_58 (39:A->-)(67:G->T) 1	1	0.000914913
#000128-KAW_58 (72:A->G)(92:C->T)(153:A->G)(215:G->C) 1	1	0.000914913
#000129-KAW_58 (29:G->A)(39:A->-)(44:C->T)(72:A->G)(108:G->A)(109:C->T)(128:C->T)(199:G->A) 1	1	0.000914913
#000130-KAW_58 (58:G->-)(146:C->T) 1	1	0.000914913
#000131-KAW_58 (10:G->A)(72:A->G)(151-152:-->G) 1	1	0.000914913
#000132-KAW_58 (57:C->T)(72:A->G)(110:G->A)(120:G->A)(128:C->T)(149:C->T)(161:C->T) 1	1	0.000914913
#000133-KAW_58 (66:C->T)(72:A->G)(153:A->G) 1	1	0.000914913
#000134-KAW_58 (24:C->-)(39:A->-)(147:G->A) 1	1	0.000914913
#000135-KAW_58 (72:A->G)(78:C->T)(93:C->G)(106:G->A)(109:C->T)(124:G->A)(153:A->G)(209:C->T)(220:C->A) 1	1	0.000914913
#000136-KAW_58 (57:C->T)(72:A->G)(87:G->A)(135:T->C) 1	1	0.000914913
#000137-KAW_58 (7:C->T)(72:A->G)(83:G->A)(86:C->T)(131:G->T) 1	1	0.000914913
#000138-KAW_58 (39:A->-)(61:C->T)(72:A->G)(120:G->A)(151:C->T)(153:A->G) 1	1	0.000914913
#000139-KAW_58 (9:T->C)(37:T->A)(42:A->C)(72:A->G)(78:C->T)(86:C->T)(90:T->A)(105:G->A)(153:A->G)(199:G->A) 1	1	0.000914913
#000140-KAW_58 (72:A->G)(83:G->A)(153:A->G) 1	1	0.000914913
#000141-KAW_58 (3:G->C)(16:C->T)(39:A->-)(72:A->G)(86:C->T)(88:G->A)(128:C->T)(151:C->T)(153:A->G)(204:C->A) 1	1	0.000914913
#000142-KAW_58 (24:C->-)(39:A->-)(61-62:-->G)(72:A->G)(105:G->T)(151-152:-->G) 1	1	0.000914913
#000143-KAW_58 (39:A->-)(85:G->A) 1	1	0.000914913
#000144-KAW_58 (12:A->G)(72:A->G)(86:C->T)(119:C->T)(124:G->A) 1	1	0.000914913
#000145-KAW_58 (14:G->A)(39:A->-)(45:C->T)(72:A->G)(79:G->A)(139:C->T)(153:A->G) 1	1	0.000914913
#000146-KAW_58 (39:A->-)(52-53:-->G)(72:A->G) 1	1	0.000914913
#000147-KAW_58 (146:C->T) 1	1	0.000914913
#000148-KAW_58 (2:C->T)(39:A->-)(62:G->-)(72:A->G)(153:A->G)(177-178:-->A) 1	1	0.000914913
#000149-KAW_58 (49:G->T)(72:A->G)(129:G->A) 1	1	0.000914913
#000150-KAW_58 (39:A->-)(67:G->A)(68:C->T)(72:A->G)(92:C->T)(153:A->G)(215:G->C) 1	1	0.000914913
#000151-KAW_58 (4:A->-) 1	1	0.000914913
#000152-KAW_58 (24:C->-)(62:G->-)(72:A->G)(153:A->G) 1	1	0.000914913
#000153-KAW_58 (39:A->-)(48:G->T)(72:A->G)(92:C->T)(106:G->T)(153:A->G)(170:C->G)(215:G->C) 1	1	0.000914913
#000154-KAW_58 (29:G->A)(39:A->-)(44:C->T)(72:A->G)(88:G->T)(128:C->T)(150:G->A)(192:G->A)(198:C->T)(199:G->T) 1	1	0.000914913
#000155-KAW_58 (80-81:-->C)(189-190:-->T) 1	1	0.000914913
#000156-KAW_58 (24:C->-)(39:A->-)(67:G->A)(72:A->G)(83:G->A)(86:C->T)(214:G->-) 1	1	0.000914913
#000157-KAW_58 (9:T->A)(39:A->-)(62:G->-) 1	1	0.000914913
#000158-KAW_58 (8:C->T)(18:G->-)(24:C->-)(39:A->-)(198:C->T) 1	1	0.000914913
#000159-KAW_58 (72:A->G)(88:G->T)(153:A->G) 1	1	0.000914913
#000160-KAW_58 (64:G->A)(65:G->A)(72:A->G)(89:C->A)(153:A->G)(158:C->T) 1	1	0.000914913
#000161-KAW_58 (39:A->-)(72:A->G)(92:C->T)(153:A->G)(215:G->C) 1	1	0.000914913
#000162-KAW_58 (88:G->A) 1	1	0.000914913
#000163-KAW_58 (54:G->T)(72:A->G)(153:A->G) 1	1	0.000914913
#000164-KAW_58 (38:T->-)(39:A->-)(46:G->-)(62:G->-) 1	1	0.000914913
#000165-KAW_58 (72:A->G)(153:A->G)(189:C->A) 1	1	0.000914913
#000166-KAW_58 (24:C->-)(39:A->-)(72:A->G)(153:A->G)(209:C->T) 1	1	0.000914913
#000167-KAW_58 (39:A->-)(72:A->G)(83:G->A)(194:G->A)(199:G->A)(210:G->A) 1	1	0.000914913
#000168-KAW_58 (39:A->-)(118:G->A) 1	1	0.000914913
#000169-KAW_58 (10:G->A)(31:A->T) 1	1	0.000914913
#000170-KAW_58 (24:C->-)(39:A->-)(72:A->G)(151-152:-->G)(177-178:-->A) 1	1	0.000914913
#000171-KAW_58 (39:A->-)(72:A->G)(77:C->T)(153:A->G) 1	1	0.000914913
#000172-KAW_58 (52:C->T)(72:A->G)(153:A->G) 1	1	0.000914913
#000173-KAW_58 (11:C->A)(62:G->T)(72:A->G)(79:G->A)(119:C->T)(128:C->T)(153:A->G)(189:C->G)(199:G->A)(205:G->A) 1	1	0.000914913
#000174-KAW_58 (39:A->-)(61:C->T)(72:A->G)(120:G->A)(151:C->T)(153:A->G)(225:G->T) 1	1	0.000914913
#000175-KAW_58 (14:G->A)(39:A->-)(45:C->T)(72:A->G)(107:C->T)(123:C->T)(153:A->G)(185:G->A) 1	1	0.000914913
#000176-KAW_58 (27:G->A)(62:G->A)(72:A->G)(107:C->T) 1	1	0.000914913
#000177-KAW_58 (39:A->-)(147:G->A) 1	1	0.000914913
#000178-KAW_58 (24:C->-)(34-35:-->G)(72:A->G)(153:A->G) 1	1	0.000914913
#000179-KAW_58 (72:A->G)(93:C->T)(153:A->G) 1	1	0.000914913
#000180-KAW_58 (59:G->-)(60:C->-)(62:G->C) 1	1	0.000914913
#000181-KAW_58 (72:A->G)(120:G->A)(128:C->T)(153:A->G) 1	1	0.000914913
#000182-KAW_58 (39:A->-)(72:A->G)(197:C->A) 1	1	0.000914913
#000183-KAW_58 (153:A->G) 1	1	0.000914913
#000184-KAW_58 (2:C->A) 1	1	0.000914913
#000185-KAW_58 (39:A->-)(57:C->T)(72:A->G)(84:C->A)(87:G->A)(118:G->A)(135:T->C) 1	1	0.000914913
#000186-KAW_58 (24:C->-)(43:A->T)(51:G->A)(66:C->T)(72:A->G)(107:C->T)(152:G->A) 1	1	0.000914913
#000187-KAW_58 (72:A->G)(117-118:-->G)(117-118:-->C)(117-118:-->G)(117-118:-->T)(153:A->G) 1	1	0.000914913
#000188-KAW_58 (42:A->C)(72:A->G)(78:C->T)(90:T->A)(153:A->G)(199:G->A)(225:G->T) 1	1	0.000914913
#000189-KAW_58 (27:G->A)(39:A->-)(72:A->G)(106:G->A)(148:G->A)(187:C->T) 1	1	0.000914913
#000190-KAW_58 (195:C->-) 1	1	0.000914913
#000191-KAW_58 (39:A->-)(214:G->T) 1	1	0.000914913
#000192-KAW_58 (3:G->C)(16:C->T)(72:A->G)(86:C->T)(88:G->A)(128:C->T)(151:C->T)(153:A->G)(204:C->A) 1	1	0.000914913
#000193-KAW_58 (39:A->-)(72:A->G)(153:A->G)(214:G->-) 1	1	0.000914913
#000194-KAW_58 (29:G->A)(44:C->T)(72:A->G)(88:G->T)(128:C->T)(150:G->A)(192:G->A)(195:C->-)(199:G->T)(214:G->-) 1	1	0.000914913
#000195-KAW_58 (150:G->A) 1	1	0.000914913
#000196-KAW_58 (24:C->-)(66:C->T)(72:A->G)(107:C->T)(149:C->T)(212:G->A) 1	1	0.000914913
#000197-KAW_58 (72:A->G)(153:A->G)(200:T->-) 1	1	0.000914913
#000198-KAW_58 (39:A->-)(53:G->-)(62:G->-) 1	1	0.000914913
#000199-KAW_58 (29-30:-->A)(72:A->G)(153:A->G) 1	1	0.000914913
#000200-KAW_58 (39:A->-)(72:A->G)(86:C->T)(109:C->T)(204:C->T) 1	1	0.000914913
#000201-KAW_58 (219:A->G) 1	1	0.000914913
#000202-KAW_58 (39:A->-)(63:G->A)(72:A->G)(124:G->A)(153:A->G) 1	1	0.000914913
#000203-KAW_58 (38:T->-)(39:A->-)(62:G->-)(72:A->G)(153:A->G) 1	1	0.000914913
#000204-KAW_58 (72:A->G)(86:C->T)(119:C->T)(124:G->A) 1	1	0.000914913
#000205-KAW_58 (28:C->T)(72:A->G)(92:C->T)(153:A->G)(215:G->C) 1	1	0.000914913
#000206-KAW_58 (39:A->-)(58:G->-)(72:A->G)(84:C->T)(92:C->T)(153:A->G)(215:G->C) 1	1	0.000914913
#000207-KAW_58 (49:G->T)(53:G->T)(72:A->G)(79:G->T)(150-151:-->A)(170:C->A) 1	1	0.000914913
#000208-KAW_58 (39:A->-)(72:A->G)(153:A->G)(216:G->C) 1	1	0.000914913
#000209-KAW_58 (24:C->-)(38:T->-)(39:A->-)(62:G->-) 1	1	0.000914913
#000210-KAW_58 (16:C->T)(72:A->G)(86:C->T)(107:C->T)(130:G->T)(139:C->T)(146:C->T) 1	1	0.000914913
#000211-KAW_58 (39:A->-)(72:A->G)(85:G->A)(153:A->G)(159-160:-->A) 1	1	0.000914913
#000212-KAW_58 (48:G->T)(72:A->G)(92:C->T)(106:G->T)(153:A->G)(170:C->G)(215:G->C)(229-230:-->T) 1	1	0.000914913
#000213-KAW_58 (72:A->G)(78:C->T)(153:A->G)(229-230:-->T) 1	1	0.000914913
	1093
