# Supplementary material for: Next generation sequencing analysis reveals a relationship between rDNA unit diversity and locus number in Nicotiana diploids
Source: BMC Genomics. 2012 Dec 23;13:722. doi: 10.1186/1471-2164-13-722 (PMC3563450; doi:10.1186/1471-2164-13-722)
Supplement: Additional file 5 — Output of SNP algorithm in CLC genomics of Illumina ITS1 reads from N. sylvestris and N. tomentosiformis. [file 1471-2164-13-722-S5.xls]

## Sheet: N. sylvestris SNP detection
Reference Position	Consensus Position	Variation Type	Length	Reference	Variants	Allele Variations	Frequencies	Counts	Coverage	Variant #1	Frequency of #1	Count of #1	Variant #2	Frequency of #2	Count of #2	Variant #3	Frequency of #3	Count of #3	Variant #4	Frequency of #4	Count of #4	Overlapping Annotations	Amino Acid Change
5	4	SNP	1	T	2	T/G	99.5/0.5	427/2	429	T	99.534	427	G	0.466	2
6	5	SNP	1	T	4	T/A/C/G	99.3/0.2/0.2/0.2	428/1/1/1	431	T	99.304	428	A	0.232	1	C	0.232	1	G	0.232	1
7	6	SNP	1	C	2	C/A	99.8/0.2	436/1	437	C	99.771	436	A	0.229	1
9	8	SNP	1	A	2	A/G	99.8/0.2	453/1	454	A	99.78	453	G	0.22	1
12	11	SNP	1	G	3	G/A/T	99.6/0.2/0.2	491/1/1	493	G	99.594	491	A	0.203	1	T	0.203	1
13	12	SNP	1	A	2	A/G	99.8/0.2	497/1	498	A	99.799	497	G	0.201	1
14	13	SNP	1	A	2	A/G	99.8/0.2	500/1	501	A	99.8	500	G	0.2	1
16	15	SNP	1	C	2	C/A	99.6/0.4	518/2	520	C	99.615	518	A	0.385	2
17	16	SNP	1	A	4	A/G/C/T	98.3/1.0/0.4/0.4	517/5/2/2	526	A	98.289	517	G	0.951	5	C	0.38	2	T	0.38	2
18	17	SNP	1	C	3	C/G/T	99.6/0.2/0.2	530/1/1	532	C	99.624	530	G	0.188	1	T	0.188	1
19	18	SNP	1	A	2	A/C	99.8/0.2	539/1	540	A	99.815	539	C	0.185	1
20	19	SNP	1	A	2	A/C	99.8/0.2	543/1	544	A	99.816	543	C	0.184	1
22	21	SNP	1	T	3	T/C/G	98.4/0.9/0.7	549/5/4	558	T	98.387	549	C	0.896	5	G	0.717	4
24	23	SNP	1	C	2	C/A	99.8/0.2	576/1	577	C	99.827	576	A	0.173	1
26	25	SNP	1	C	2	C/A	96.0/4.0	553/23	576	C	96.007	553	A	3.993	23
27	27	SNP	1	C	2	C/T	99.7/0.3	591/2	593	C	99.663	591	T	0.337	2
30	30	SNP	1	G	3	G/A/C	99.7/0.2/0.2	640/1/1	642	G	99.688	640	A	0.156	1	C	0.156	1
31	31	SNP	1	C	2	C/A	99.8/0.2	653/1	654	C	99.847	653	A	0.153	1
32	32	SNP	1	G	3	G/C/A	99.4/0.5/0.2	661/3/1	665	G	99.398	661	C	0.451	3	A	0.15	1
33	33	SNP	1	C	2	C/A	99.7/0.3	665/2	667	C	99.7	665	A	0.3	2
34	34	SNP	1	A	3	A/C/G	98.4/1.0/0.6	660/7/4	671	A	98.361	660	C	1.043	7	G	0.596	4
35	35	SNP	1	C	2	C/A	99.7/0.3	674/2	676	C	99.704	674	A	0.296	2
36	36	SNP	1	C	3	C/A/G	99.6/0.3/0.1	676/2/1	679	C	99.558	676	A	0.295	2	G	0.147	1
37	37	SNP	1	G	4	G/C/A/T	99.4/0.3/0.1/0.1	686/2/1/1	690	G	99.42	686	C	0.29	2	A	0.145	1	T	0.145	1
38	38	SNP	1	C	3	C/G/T	99.6/0.3/0.1	687/2/1	690	C	99.565	687	G	0.29	2	T	0.145	1
40	40	SNP	1	A	2	A/G	99.4/0.6	701/4	705	A	99.433	701	G	0.567	4
41	41	SNP	1	A	3	A/G/C	98.7/1.1/0.1	699/8/1	708	A	98.729	699	G	1.13	8	C	0.141	1
42	42	SNP	1	C	4	C/A/G/T	99.6/0.1/0.1/0.1	707/1/1/1	710	C	99.577	707	A	0.141	1	G	0.141	1	T	0.141	1
43	43	SNP	1	G	3	G/A/C	99.4/0.4/0.1	705/3/1	709	G	99.436	705	A	0.423	3	C	0.141	1
44	44	SNP	1	G	3	G/C/T	99.7/0.1/0.1	751/1/1	753	G	99.734	751	C	0.133	1	T	0.133	1
47	47	SNP	1	C	3	C/G/T	99.7/0.1/0.1	755/1/1	757	C	99.736	755	G	0.132	1	T	0.132	1
48	48	SNP	1	G	3	G/T/C	99.6/0.3/0.1	749/2/1	752	G	99.601	749	T	0.266	2	C	0.133	1
50	50	SNP	1	G	2	G/C	99.9/0.1	753/1	754	G	99.867	753	C	0.133	1
51	51	SNP	1	A	3	A/C/G	99.2/0.4/0.4	734/3/3	740	A	99.189	734	C	0.405	3	G	0.405	3
52	52	SNP	1	G	3	G/A/T	99.7/0.1/0.1	732/1/1	734	G	99.728	732	A	0.136	1	T	0.136	1
53	53	SNP	1	N	2	G/C	99.9/0.1	684/1	685	G	99.854	684	C	0.146	1
54	54	SNP	1	G	2	G/C	99.9/0.1	739/1	740	G	99.865	739	C	0.135	1
56	56	SNP	1	C	3	C/G/T	99.7/0.1/0.1	749/1/1	751	C	99.734	749	G	0.133	1	T	0.133	1
57	57	SNP	1	A	3	A/C/G	99.6/0.3/0.1	770/2/1	773	A	99.612	770	C	0.259	2	G	0.129	1
58	58	SNP	1	G	2	G/T	99.7/0.3	774/2	776	G	99.742	774	T	0.258	2
59	59	SNP	1	G	2	G/C	99.9/0.1	776/1	777	G	99.871	776	C	0.129	1
60	60	SNP	1	C	3	C/A/G	99.6/0.3/0.1	753/2/1	756	C	99.603	753	A	0.265	2	G	0.132	1
61	61	SNP	1	T	3	T/C/G	99.1/0.5/0.4	755/4/3	762	T	99.081	755	C	0.525	4	G	0.394	3
62	62	SNP	1	T	2	T/G	99.9/0.1	764/1	765	T	99.869	764	G	0.131	1
64	64	SNP	1	C	2	C/T	99.6/0.4	744/3	747	C	99.598	744	T	0.402	3
65	65	SNP	1	A	2	A/C	99.3/0.7	735/5	740	A	99.324	735	C	0.676	5
66	66	SNP	1	A	2	A/G	99.9/0.1	738/1	739	A	99.865	738	G	0.135	1
68	68	SNP	1	T	2	T/G	99.7/0.3	732/2	734	T	99.728	732	G	0.272	2
69	69	SNP	1	T	3	T/G/A	99.6/0.3/0.1	725/2/1	728	T	99.588	725	G	0.275	2	A	0.137	1
70	70	SNP	1	A	3	A/T/C	99.6/0.3/0.1	715/2/1	718	A	99.582	715	T	0.279	2	C	0.139	1
71	71	SNP	1	G	2	G/T	99.7/0.3	714/2	716	G	99.721	714	T	0.279	2
72	72	SNP	1	T	4	T/G/A/C	99.2/0.4/0.3/0.1	710/3/2/1	716	T	99.162	710	G	0.419	3	A	0.279	2	C	0.14	1
73	73	SNP	1	A	3	A/C/G	99.6/0.3/0.1	703/2/1	706	A	99.575	703	C	0.283	2	G	0.142	1
74	74	SNP	1	T	2	T/G	99.6/0.4	690/3	693	T	99.567	690	G	0.433	3
75	75	SNP	1	T	3	T/C/G	99.7/0.1/0.1	680/1/1	682	T	99.707	680	C	0.147	1	G	0.147	1
76	76	SNP	1	C	4	C/A/G/T	99.6/0.1/0.1/0.1	670/1/1/1	673	C	99.554	670	A	0.149	1	G	0.149	1	T	0.149	1
77	77	SNP	1	C	3	C/G/T	99.7/0.1/0.1	666/1/1	668	C	99.701	666	G	0.15	1	T	0.15	1
78	78	SNP	1	T	2	T/G	99.8/0.2	652/1	653	T	99.847	652	G	0.153	1
79	79	SNP	1	T	2	T/G	99.5/0.5	641/3	644	T	99.534	641	G	0.466	3
80	80	SNP	1	G	2	G/T	99.7/0.3	636/2	638	G	99.687	636	T	0.313	2
81	81	SNP	1	G	2	G/T	99.5/0.5	625/3	628	G	99.522	625	T	0.478	3
82	82	SNP	1	C	3	C/T/G	99.5/0.3/0.2	622/2/1	625	C	99.52	622	T	0.32	2	G	0.16	1
83	83	SNP	1	G	3	G/T/C	99.5/0.3/0.2	608/2/1	611	G	99.509	608	T	0.327	2	C	0.164	1
84	84	SNP	1	C	4	C/T/A/G	99.2/0.5/0.2/0.2	597/3/1/1	602	C	99.169	597	T	0.498	3	A	0.166	1	G	0.166	1
85	85	SNP	1	T	3	T/C/G	99.7/0.2/0.2	594/1/1	596	T	99.664	594	C	0.168	1	G	0.168	1
86	86	SNP	1	T	2	T/A	99.8/0.2	593/1	594	T	99.832	593	A	0.168	1
88	88	SNP	1	C	3	C/T/A	99.5/0.3/0.2	571/2/1	574	C	99.477	571	T	0.348	2	A	0.174	1
89	89	SNP	1	C	2	C/T	99.8/0.2	565/1	566	C	99.823	565	T	0.177	1
90	90	SNP	1	N	4	A/G/C/T	97.9/1.3/0.6/0.2	518/7/3/1	529	A	97.921	518	G	1.323	7	C	0.567	3	T	0.189	1
91	91	SNP	1	C	2	C/T	99.8/0.2	529/1	530	C	99.811	529	T	0.189	1
92	92	SNP	1	G	3	G/A/T	99.3/0.4/0.4	534/2/2	538	G	99.257	534	A	0.372	2	T	0.372	2
93	93	SNP	1	C	4	C/T/A/G	99.3/0.4/0.2/0.2	534/2/1/1	538	C	99.257	534	T	0.372	2	A	0.186	1	G	0.186	1
95	95	SNP	1	G	3	G/A/T	99.4/0.4/0.2	514/2/1	517	G	99.42	514	A	0.387	2	T	0.193	1
96	96	SNP	1	G	2	G/A	99.8/0.2	515/1	516	G	99.806	515	A	0.194	1
97	97	SNP	1	G	2	G/T	99.6/0.4	509/2	511	G	99.609	509	T	0.391	2
99	99	SNP	1	T	3	T/C/G	97.6/1.6/0.8	480/8/4	492	T	97.561	480	C	1.626	8	G	0.813	4
101	101	SNP	1	C	2	C/A	99.8/0.2	486/1	487	C	99.795	486	A	0.205	1
102	102	SNP	1	G	2	G/C	99.6/0.4	474/2	476	G	99.58	474	C	0.42	2
103	103	SNP	1	T	3	T/G/C	98.9/0.6/0.4	467/3/2	472	T	98.941	467	G	0.636	3	C	0.424	2
104	104	SNP	1	T	3	T/C/G	99.6/0.2/0.2	461/1/1	463	T	99.568	461	C	0.216	1	G	0.216	1
105	105	SNP	1	A	3	A/G/T	99.1/0.4/0.4	457/2/2	461	A	99.132	457	G	0.434	2	T	0.434	2
106	106	SNP	1	A	2	A/C	99.8/0.2	459/1	460	A	99.783	459	C	0.217	1
109	109	SNP	1	A	3	A/C/G	98.2/1.1/0.7	433/5/3	441	A	98.186	433	C	1.134	5	G	0.68	3
110	110	SNP	1	C	2	C/T	99.7/0.3	381/1	382	C	99.738	381	T	0.262	1
112	112	SNP	1	C	2	C/G	99.7/0.3	360/1	361	C	99.723	360	G	0.277	1
113	113	SNP	1	N	3	A/C/G	99.1/0.6/0.3	338/2/1	341	A	99.12	338	C	0.587	2	G	0.293	1
114	114	SNP	1	N	2	G/T	99.1/0.9	338/3	341	G	99.12	338	T	0.88	3
116	116	SNP	1	A	4	A/C/G/T	98.8/0.6/0.3/0.3	332/2/1/1	336	A	98.81	332	C	0.595	2	G	0.298	1	T	0.298	1
118	118	SNP	1	G	2	G/T	99.7/0.3	335/1	336	G	99.702	335	T	0.298	1
121	121	SNP	1	C	2	C/T	99.4/0.6	335/2	337	C	99.407	335	T	0.593	2
122	122	SNP	1	G	2	G/A	99.7/0.3	334/1	335	G	99.701	334	A	0.299	1
123	123	SNP	1	C	2	C/A	99.7/0.3	328/1	329	C	99.696	328	A	0.304	1
124	124	SNP	1	G	3	G/A/T	99.4/0.3/0.3	316/1/1	318	G	99.371	316	A	0.314	1	T	0.314	1
125	125	SNP	1	A	3	A/C/G	99.0/0.6/0.3	309/2/1	312	A	99.038	309	C	0.641	2	G	0.321	1
127	127	SNP	1	C	2	C/A	99.7/0.3	297/1	298	C	99.664	297	A	0.336	1
128	128	SNP	1	G	3	G/A/T	99.3/0.3/0.3	285/1/1	287	G	99.303	285	A	0.348	1	T	0.348	1
129	129	SNP	1	N	1	C	100	281	281	C	100	281
132	132	SNP	1	G	2	G/A	99.0/1.0	288/3	291	G	98.969	288	A	1.031	3
136	136	SNP	1	C	3	C/G/T	97.9/1.4/0.7	275/4/2	281	C	97.865	275	G	1.423	4	T	0.712	2
140	140	SNP	1	G	3	G/A/C	99.3/0.4/0.4	271/1/1	273	G	99.267	271	A	0.366	1	C	0.366	1
141	141	SNP	1	A	2	A/C	98.9/1.1	260/3	263	A	98.859	260	C	1.141	3
142	142	SNP	1	T	2	T/A	99.6/0.4	260/1	261	T	99.617	260	A	0.383	1
143	143	SNP	1	A	2	A/C	99.2/0.8	253/2	255	A	99.216	253	C	0.784	2
144	144	SNP	1	G	2	G/C	96.4/3.6	2012-01-27	28	G	96.429	27	C	3.571	1
146	145	SNP	1	G	2	G/A	98.8/1.2	242/3	245	G	98.776	242	A	1.224	3
149	148	SNP	1	A	2	A/G	99.6/0.4	257/1	258	A	99.612	257	G	0.388	1
153	152	SNP	1	C	2	C/A	99.6/0.4	264/1	265	C	99.623	264	A	0.377	1
155	154	SNP	1	G	3	G/A/T	99.2/0.4/0.4	260/1/1	262	G	99.237	260	A	0.382	1	T	0.382	1
157	156	SNP	1	N	3	A/C/T	99.2/0.4/0.4	243/1/1	245	A	99.184	243	C	0.408	1	T	0.408	1
158	157	SNP	1	C	2	C/G	99.6/0.4	238/1	239	C	99.582	238	G	0.418	1
161	160	SNP	1	N	2	G/T	99.6/0.4	248/1	249	G	99.598	248	T	0.402	1
163	162	SNP	1	G	2	G/C	99.7/0.3	289/1	290	G	99.655	289	C	0.345	1
167	166	SNP	1	G	3	G/A/C	99.4/0.3/0.3	341/1/1	343	G	99.417	341	A	0.292	1	C	0.292	1
168	167	SNP	1	C	2	C/G	99.7/0.3	337/1	338	C	99.704	337	G	0.296	1
171	170	SNP	1	A	3	A/C/G	99.1/0.6/0.3	344/2/1	347	A	99.135	344	C	0.576	2	G	0.288	1
173	172	SNP	1	G	3	G/A/T	99.4/0.3/0.3	341/1/1	343	G	99.417	341	A	0.292	1	T	0.292	1
175	174	SNP	1	N	4	A/C/G/T	95.5/2.7/1.2/0.6	322/9/4/2	337	A	95.549	322	C	2.671	9	G	1.187	4	T	0.593	2
176	175	SNP	1	C	2	C/G	99.4/0.6	357/2	359	C	99.443	357	G	0.557	2
178	177	SNP	1	C	2	C/G	99.7/0.3	380/1	381	C	99.738	380	G	0.262	1
180	179	SNP	1	G	2	G/C	99.7/0.3	378/1	379	G	99.736	378	C	0.264	1
181	180	SNP	1	G	2	G/T	99.7/0.3	379/1	380	G	99.737	379	T	0.263	1
182	181	SNP	1	C	2	C/T	99.7/0.3	383/1	384	C	99.74	383	T	0.26	1
184	183	SNP	1	G	3	G/A/C	84.3/15.5/0.3	305/56/1	362	G	84.254	305	A	15.47	56	C	0.276	1
186	185	SNP	1	N	2	G/C	99.7/0.3	352/1	353	G	99.717	352	C	0.283	1
188	187	SNP	1	C	2	C/G	99.7/0.3	292/1	293	C	99.659	292	G	0.341	1
189	188	SNP	1	N	3	A/C/G	99.4/0.3/0.3	352/1/1	354	A	99.435	352	C	0.282	1	G	0.282	1
190	189	SNP	1	C	2	C/A	99.7/0.3	349/1	350	C	99.714	349	A	0.286	1
192	191	SNP	1	C	2	C/A	99.7/0.3	353/1	354	C	99.718	353	A	0.282	1
193	192	SNP	1	C	3	C/A/T	99.4/0.3/0.3	351/1/1	353	C	99.433	351	A	0.283	1	T	0.283	1
196	195	SNP	1	N	2	A/C	98.1/1.9	408/8	416	A	98.077	408	C	1.923	8
197	196	SNP	1	G	3	G/A/T	99.5/0.2/0.2	402/1/1	404	G	99.505	402	A	0.248	1	T	0.248	1
198	197	SNP	1	T	2	T/G	99.5/0.5	403/2	405	T	99.506	403	G	0.494	2
199	199	SNP	1	T	3	T/C/G	98.8/1.0/0.2	415/4/1	420	T	98.81	415	C	0.952	4	G	0.238	1
200	200	SNP	1	T	2	T/A	99.8/0.2	418/1	419	T	99.761	418	A	0.239	1
202	202	SNP	1	A	2	A/C	99.8/0.2	462/1	463	A	99.784	462	C	0.216	1
204	204	SNP	1	A	3	A/C/T	99.6/0.2/0.2	464/1/1	466	A	99.571	464	C	0.215	1	T	0.215	1
205	205	SNP	1	C	3	C/A/T	99.4/0.4/0.2	462/2/1	465	C	99.355	462	A	0.43	2	T	0.215	1
206	206	SNP	1	A	2	A/C	99.8/0.2	464/1	465	A	99.785	464	C	0.215	1
207	207	SNP	1	A	2	A/G	99.8/0.2	461/1	462	A	99.784	461	G	0.216	1
208	208	SNP	1	G	2	G/C	99.6/0.4	461/2	463	G	99.568	461	C	0.432	2
209	209	SNP	1	T	3	T/C/G	99.4/0.4/0.2	459/2/1	462	T	99.351	459	C	0.433	2	G	0.216	1
210	210	SNP	1	T	2	T/G	99.4/0.6	460/3	463	T	99.352	460	G	0.648	3
211	211	SNP	1	C	3	C/T/G	99.4/0.4/0.2	461/2/1	464	C	99.353	461	T	0.431	2	G	0.216	1
213	213	SNP	1	C	2	C/A	99.8/0.2	466/1	467	C	99.786	466	A	0.214	1
215	215	SNP	1	G	2	G/T	99.8/0.2	462/1	463	G	99.784	462	T	0.216	1
217	217	SNP	1	T	4	T/C/G/A	98.9/0.4/0.4/0.2	445/2/2/1	450	T	98.889	445	C	0.444	2	G	0.444	2	A	0.222	1
218	218	SNP	1	C	2	C/T	99.8/0.2	444/1	445	C	99.775	444	T	0.225	1
219	219	SNP	1	G	2	G/A	99.8/0.2	438/1	439	G	99.772	438	A	0.228	1
220	220	SNP	1	T	4	T/C/A/G	98.9/0.7/0.2/0.2	434/3/1/1	439	T	98.861	434	C	0.683	3	A	0.228	1	G	0.228	1
221	221	SNP	1	T	2	T/G	99.8/0.2	427/1	428	T	99.766	427	G	0.234	1
226	226	SNP	1	N	3	T/C/G	99.5/0.3/0.3	394/1/1	396	T	99.495	394	C	0.253	1	G	0.253	1
228	228	SNP	1	T	2	T/G	99.7/0.3	391/1	392	T	99.745	391	G	0.255	1
229	229	SNP	1	G	2	G/A	99.7/0.3	392/1	393	G	99.746	392	A	0.254	1
234	234	SNP	1	T	3	T/A/C	99.2/0.6/0.3	356/2/1	359	T	99.164	356	A	0.557	2	C	0.279	1

## Sheet: N. tomentosiformis SNP detectio
Reference Position	Consensus Position	Variation Type	Length	Reference	Variants	Allele Variations	Frequencies	Counts	Coverage	Variant #1	Frequency of #1	Count of #1	Variant #2	Frequency of #2	Count of #2	Variant #3	Frequency of #3	Count of #3	Variant #4	Frequency of #4	Count of #4	Variant #5	Frequency of #5	Count of #5	Variant #6	Frequency of #6	Count of #6	Variant #7	Frequency of #7	Count of #7	Variant #8	Frequency of #8	Count of #8	Variant #9	Frequency of #9	Count of #9	Variant #10	Frequency of #10	Count of #10	Variant #11	Frequency of #11	Count of #11	Variant #12	Frequency of #12	Count of #12	Variant #13	Frequency of #13	Count of #13	Variant #14
5	4	SNP	1	T	3	T/C/G	99.3/0.4/0.4	276/1/1	278	T	99.281	276	C	0.36	1	G	0.36	1
7	6	SNP	1	C	2	C/A	99.7/0.3	287/1	288	C	99.653	287	A	0.347	1
10	9	SNP	1	A	2	A/G	99.7/0.3	307/1	308	A	99.675	307	G	0.325	1
14	13	SNP	1	A	2	A/C	99.7/0.3	321/1	322	A	99.689	321	C	0.311	1
15	14	SNP	1	G	2	G/T	99.4/0.6	321/2	323	G	99.381	321	T	0.619	2
16	15	SNP	1	C	2	C/A	99.7/0.3	325/1	326	C	99.693	325	A	0.307	1
17	16	SNP	1	A	2	A/C	99.7/0.3	326/1	327	A	99.694	326	C	0.306	1
18	17	SNP	1	C	2	C/T	99.7/0.3	329/1	330	C	99.697	329	T	0.303	1
19	18	SNP	1	A	3	A/C/G	99.4/0.3/0.3	333/1/1	335	A	99.403	333	C	0.299	1	G	0.299	1
20	19	SNP	1	A	4	A/C/G/T	99.1/0.3/0.3/0.3	334/1/1/1	337	A	99.11	334	C	0.297	1	G	0.297	1	T	0.297	1
21	20	SNP	1	G	3	G/C/T	99.1/0.6/0.3	338/2/1	341	G	99.12	338	C	0.587	2	T	0.293	1
22	21	SNP	1	T	4	T/G/C/A	97.7/1.2/0.9/0.3	337/4/3/1	345	T	97.681	337	G	1.159	4	C	0.87	3	A	0.29	1
24	23	SNP	1	C	2	C/A	99.7/0.3	362/1	363	C	99.725	362	A	0.275	1
25	24	SNP	1	C	2	C/A	99.7/0.3	370/1	371	C	99.73	370	A	0.27	1
27	26	SNP	1	C	2	C/G	99.7/0.3	389/1	390	C	99.744	389	G	0.256	1
28	27	SNP	1	G	2	G/A	99.7/0.3	398/1	399	G	99.749	398	A	0.251	1
29	28	SNP	1	C	3	C/A/T	98.5/1.0/0.5	395/4/2	401	C	98.504	395	A	0.998	4	T	0.499	2
30	29	SNP	1	G	2	G/A	99.5/0.5	413/2	415	G	99.518	413	A	0.482	2
31	30	SNP	1	C	2	C/G	99.8/0.2	418/1	419	C	99.761	418	G	0.239	1
32	31	SNP	1	G	3	G/A/T	99.5/0.2/0.2	421/1/1	423	G	99.527	421	A	0.236	1	T	0.236	1
34	33	SNP	1	A	4	A/G/C/T	97.2/1.4/0.7/0.7	410/6/3/3	422	A	97.156	410	G	1.422	6	C	0.711	3	T	0.711	3
36	35	SNP	1	C	3	C/G/A	99.3/0.5/0.2	420/2/1	423	C	99.291	420	G	0.473	2	A	0.236	1
37	36	SNP	1	G	2	G/T	99.5/0.5	426/2	428	G	99.533	426	T	0.467	2
38	37	SNP	1	C	3	C/G/T	99.5/0.2/0.2	423/1/1	425	C	99.529	423	G	0.235	1	T	0.235	1
39	38	SNP	1	G	3	G/C/T	99.5/0.2/0.2	424/1/1	426	G	99.531	424	C	0.235	1	T	0.235	1
40	39	SNP	1	A	4	A/C/G/T	99.3/0.2/0.2/0.2	424/1/1/1	427	A	99.297	424	C	0.234	1	G	0.234	1	T	0.234	1
41	40	SNP	1	A	3	A/G/C	99.3/0.5/0.2	429/2/1	432	A	99.306	429	G	0.463	2	C	0.231	1
42	41	SNP	1	C	2	C/T	99.3/0.7	433/3	436	C	99.312	433	T	0.688	3
43	42	SNP	1	G	2	G/A	99.5/0.5	436/2	438	G	99.543	436	A	0.457	2
44	43	SNP	1	G	2	G/A	99.6/0.4	455/2	457	G	99.562	455	A	0.438	2
45	44	SNP	1	G	2	G/C	99.3/0.7	458/3	461	G	99.349	458	C	0.651	3
47	46	SNP	1	C	3	C/G/T	98.9/0.9/0.2	443/4/1	448	C	98.884	443	G	0.893	4	T	0.223	1
49	48	SNP	1	C	4	C/G/T/A	98.9/0.5/0.5/0.2	438/2/2/1	443	C	98.871	438	G	0.451	2	T	0.451	2	A	0.226	1
50	49	SNP	1	G	2	G/C	99.8/0.2	433/1	434	G	99.77	433	C	0.23	1
51	50	SNP	1	A	2	A/T	99.3/0.7	424/3	427	A	99.297	424	T	0.703	3
52	51	SNP	1	G	2	G/A	99.3/0.7	417/3	420	G	99.286	417	A	0.714	3
53	52	SNP	1	N	3	A/C/G	99.5/0.3/0.3	397/1/1	399	A	99.499	397	C	0.251	1	G	0.251	1
54	53	SNP	1	G	2	G/A	99.8/0.2	417/1	418	G	99.761	417	A	0.239	1
55	54	SNP	1	G	2	G/A	98.8/1.2	420/5	425	G	98.824	420	A	1.176	5
56	55	SNP	1	C	2	C/A	99.8/0.2	426/1	427	C	99.766	426	A	0.234	1
59	58	SNP	1	G	4	G/A/C/T	99.3/0.2/0.2/0.2	404/1/1/1	407	G	99.263	404	A	0.246	1	C	0.246	1	T	0.246	1
60	59	SNP	1	C	3	C/G/T	99.2/0.5/0.3	390/2/1	393	C	99.237	390	G	0.509	2	T	0.254	1
61	60	SNP	1	T	3	T/G/A	98.7/0.8/0.5	386/3/2	391	T	98.721	386	G	0.767	3	A	0.512	2
62	61	SNP	1	T	2	T/G	99.7/0.3	388/1	389	T	99.743	388	G	0.257	1
63	62	SNP	1	T	3	T/A/G	99.5/0.3/0.3	389/1/1	391	T	99.488	389	A	0.256	1	G	0.256	1
64	63	SNP	1	C	3	C/G/T	99.5/0.3/0.3	385/1/1	387	C	99.483	385	G	0.258	1	T	0.258	1
65	64	SNP	1	A	2	A/C	99.7/0.3	388/1	389	A	99.743	388	C	0.257	1
66	65	SNP	1	A	2	A/T	99.7/0.3	384/1	385	A	99.74	384	T	0.26	1
68	67	SNP	1	T	2	T/C	99.7/0.3	382/1	383	T	99.739	382	C	0.261	1
69	68	SNP	1	T	2	T/G	99.7/0.3	376/1	377	T	99.735	376	G	0.265	1
70	69	SNP	1	A	2	A/C	99.7/0.3	369/1	370	A	99.73	369	C	0.27	1
71	70	SNP	1	G	4	G/A/C/T	99.2/0.3/0.3/0.3	365/1/1/1	368	G	99.185	365	A	0.272	1	C	0.272	1	T	0.272	1
72	71	SNP	1	T	2	T/G	99.7/0.3	368/1	369	T	99.729	368	G	0.271	1
73	72	SNP	1	A	2	A/T	99.7/0.3	364/1	365	A	99.726	364	T	0.274	1
74	73	SNP	1	T	2	T/G	99.7/0.3	360/1	361	T	99.723	360	G	0.277	1
75	74	SNP	1	T	4	T/A/C/G	99.2/0.3/0.3/0.3	358/1/1/1	361	T	99.169	358	A	0.277	1	C	0.277	1	G	0.277	1
76	75	SNP	1	C	2	C/G	99.7/0.3	357/1	358	C	99.721	357	G	0.279	1
78	77	SNP	1	T	2	T/G	99.7/0.3	352/1	353	T	99.717	352	G	0.283	1
79	78	SNP	1	T	4	T/A/C/G	99.1/0.3/0.3/0.3	349/1/1/1	352	T	99.148	349	A	0.284	1	C	0.284	1	G	0.284	1
80	79	SNP	1	G	2	G/C	99.4/0.6	347/2	349	G	99.427	347	C	0.573	2
83	82	SNP	1	G	4	G/A/C/T	99.1/0.3/0.3/0.3	335/1/1/1	338	G	99.112	335	A	0.296	1	C	0.296	1	T	0.296	1
84	83	SNP	1	C	2	C/G	99.7/0.3	332/1	333	C	99.7	332	G	0.3	1
85	84	SNP	1	T	2	T/G	99.7/0.3	324/1	325	T	99.692	324	G	0.308	1
87	86	SNP	1	T	2	T/G	99.7/0.3	310/1	311	T	99.678	310	G	0.322	1
88	87	SNP	1	C	2	C/T	99.3/0.7	299/2	301	C	99.336	299	T	0.664	2
89	88	SNP	1	C	3	C/T/G	98.6/1.0/0.3	292/3/1	296	C	98.649	292	T	1.014	3	G	0.338	1
90	89	SNP	1	N	2	G/A	99.6/0.4	271/1	272	G	99.632	271	A	0.368	1
91	90	SNP	1	C	3	C/G/T	98.6/0.7/0.7	272/2/2	276	C	98.551	272	G	0.725	2	T	0.725	2
92	91	SNP	1	G	2	G/A	99.6/0.4	280/1	281	G	99.644	280	A	0.356	1
94	93	SNP	1	C	3	C/A/G	99.3/0.4/0.4	282/1/1	284	C	99.296	282	A	0.352	1	G	0.352	1
95	94	SNP	1	G	3	G/A/C	98.6/0.7/0.7	289/2/2	293	G	98.635	289	A	0.683	2	C	0.683	2
96	95	SNP	1	G	2	G/T	99.7/0.3	303/1	304	G	99.671	303	T	0.329	1
99	98	SNP	1	T	4	T/G/C/A	96.3/2.3/1.0/0.3	290/7/3/1	301	T	96.346	290	G	2.326	7	C	0.997	3	A	0.332	1
101	100	SNP	1	C	3	C/T/G	99.0/0.7/0.3	299/2/1	302	C	99.007	299	T	0.662	2	G	0.331	1
102	101	SNP	1	G	2	G/A	99.3/0.7	303/2	305	G	99.344	303	A	0.656	2
103	102	SNP	1	T	2	T/G	99.7/0.3	303/1	304	T	99.671	303	G	0.329	1
107	106	SNP	1	T	2	T/C	99.6/0.4	282/1	283	T	99.647	282	C	0.353	1
108	107	SNP	1	C	2	C/T	99.6/0.4	277/1	278	C	99.64	277	T	0.36	1
109	108	SNP	1	A	3	A/G/C	97.0/1.9/1.1	260/5/3	268	A	97.015	260	G	1.866	5	C	1.119	3
110	109	SNP	1	C	2	C/G	99.6/0.4	229/1	230	C	99.565	229	G	0.435	1
113	112	SNP	1	N	2	G/A	99.6/0.4	222/1	223	G	99.552	222	A	0.448	1
114	113	SNP	1	N	4	T/G/A/C	97.8/1.3/0.4/0.4	218/3/1/1	223	T	97.758	218	G	1.345	3	A	0.448	1	C	0.448	1
116	115	SNP	1	A	2	A/T	99.6/0.4	222/1	223	A	99.552	222	T	0.448	1
118	117	SNP	1	G	3	G/C/T	99.2/0.4/0.4	244/1/1	246	G	99.187	244	C	0.407	1	T	0.407	1
120	119	SNP	1	A	3	A/C/G	99.2/0.4/0.4	250/1/1	252	A	99.206	250	C	0.397	1	G	0.397	1
124	123	SNP	1	G	3	G/A/T	99.2/0.4/0.4	236/1/1	238	G	99.16	236	A	0.42	1	T	0.42	1
126	125	SNP	1	G	2	G/C	99.6/0.4	226/1	227	G	99.559	226	C	0.441	1
127	126	SNP	1	C	2	C/G	99.6/0.4	224/1	225	C	99.556	224	G	0.444	1
129	128	SNP	1	N	2	A/G	99.5/0.5	209/1	210	A	99.524	209	G	0.476	1
130	129	SNP	1	G	2	G/A	99.1/0.9	216/2	218	G	99.083	216	A	0.917	2
132	131	SNP	1	G	2	G/A	99.6/0.4	224/1	225	G	99.556	224	A	0.444	1
135	134	SNP	1	C	2	C/G	99.6/0.4	228/1	229	C	99.563	228	G	0.437	1
141	140	SNP	1	A	4	A/G/C/T	97.3/1.8/0.5/0.5	216/4/1/1	222	A	97.297	216	G	1.802	4	C	0.45	1	T	0.45	1
146	145	SNP	1	G	2	G/A	99.5/0.5	218/1	219	G	99.543	218	A	0.457	1
147	146	SNP	1	A	2	A/G	99.1/0.9	216/2	218	A	99.083	216	G	0.917	2
149	148	SNP	1	A	3	A/G/C	97.7/1.4/0.9	208/3/2	213	A	97.653	208	G	1.408	3	C	0.939	2
151	150	SNP	1	A	2	A/G	99.5/0.5	213/1	214	A	99.533	213	G	0.467	1
152	151	SNP	1	G	2	G/T	99.1/0.9	210/2	212	G	99.057	210	T	0.943	2
157	156	SNP	1	N	1	G	100	161	161	G	100	161
159	158	SNP	1	G	2	G/A	99.4/0.6	156/1	157	G	99.363	156	A	0.637	1
161	160	SNP	1	N	2	A/C	99.4/0.6	173/1	174	A	99.425	173	C	0.575	1
162	161	SNP	1	C	2	C/T	98.3/1.7	178/3	181	C	98.343	178	T	1.657	3
163	162	SNP	1	G	2	G/T	99.5/0.5	194/1	195	G	99.487	194	T	0.513	1
168	167	SNP	1	C	2	C/A	99.5/0.5	214/1	215	C	99.535	214	A	0.465	1
171	170	SNP	1	A	2	A/T	99.5/0.5	212/1	213	A	99.531	212	T	0.469	1
172	171	SNP	1	A	2	A/G	99.5/0.5	210/1	211	A	99.526	210	G	0.474	1
174	173	SNP	1	C	2	C/T	99.5/0.5	208/1	209	C	99.522	208	T	0.478	1
175	174	SNP	1	N	2	G/A	98.5/1.5	200/3	203	G	98.522	200	A	1.478	3
177	176	SNP	1	C	3	C/G/T	99.1/0.4/0.4	225/1/1	227	C	99.119	225	G	0.441	1	T	0.441	1
180	179	SNP	1	G	2	G/A	99.6/0.4	236/1	237	G	99.578	236	A	0.422	1
181	180	SNP	1	G	3	G/A/T	98.8/0.8/0.4	243/2/1	246	G	98.78	243	A	0.813	2	T	0.407	1
182	181	SNP	1	C	2	C/G	99.6/0.4	247/1	248	C	99.597	247	G	0.403	1
183	182	SNP	1	C	2	C/G	99.1/0.9	229/2	231	C	99.134	229	G	0.866	2
185	184	SNP	1	C	2	C/T	99.5/0.5	209/1	210	C	99.524	209	T	0.476	1
186	185	SNP	1	N	2	A/G	97.6/2.4	204/5	209	A	97.608	204	G	2.392	5
188	187	SNP	1	C	2	C/A	99.5/0.5	202/1	203	C	99.507	202	A	0.493	1
189	188	SNP	1	N	2	G/A	99.1/0.9	209/2	211	G	99.052	209	A	0.948	2
190	189	SNP	1	C	3	C/G/A	98.6/0.9/0.5	209/2/1	212	C	98.585	209	G	0.943	2	A	0.472	1
192	191	SNP	1	C	2	C/A	99.5/0.5	206/1	207	C	99.517	206	A	0.483	1
196	195	SNP	1	N	3	G/A/T	98.2/1.4/0.5	216/3/1	220	G	98.182	216	A	1.364	3	T	0.455	1
197	196	SNP	1	G	2	G/T	99.5/0.5	217/1	218	G	99.541	217	T	0.459	1
203	203	SNP	1	A	2	A/C	99.6/0.4	255/1	256	A	99.609	255	C	0.391	1
204	204	SNP	1	A	3	A/C/G	99.2/0.4/0.4	255/1/1	257	A	99.222	255	C	0.389	1	G	0.389	1
205	205	SNP	1	C	3	C/A/T	98.8/0.8/0.4	254/2/1	257	C	98.833	254	A	0.778	2	T	0.389	1
207	207	SNP	1	A	3	A/C/T	98.4/1.2/0.4	251/3/1	255	A	98.431	251	C	1.176	3	T	0.392	1
208	208	SNP	1	G	2	G/T	99.6/0.4	251/1	252	G	99.603	251	T	0.397	1
209	209	SNP	1	T	2	T/A	99.6/0.4	252/1	253	T	99.605	252	A	0.395	1
214	214	SNP	1	G	2	G/A	99.6/0.4	241/1	242	G	99.587	241	A	0.413	1
215	215	SNP	1	G	2	G/T	99.2/0.8	239/2	241	G	99.17	239	T	0.83	2
217	217	SNP	1	T	3	T/C/G	98.3/1.3/0.4	234/3/1	238	T	98.319	234	C	1.261	3	G	0.42	1
218	218	SNP	1	C	2	C/G	99.6/0.4	236/1	237	C	99.578	236	G	0.422	1
219	219	SNP	1	G	3	G/C/T	99.1/0.4/0.4	232/1/1	234	G	99.145	232	C	0.427	1	T	0.427	1
221	221	SNP	1	T	2	T/C	99.6/0.4	225/1	226	T	99.558	225	C	0.442	1
222	222	SNP	1	C	2	C/A	99.5/0.5	221/1	222	C	99.55	221	A	0.45	1
226	226	SNP	1	N	2	C/T	98.0/2.0	194/4	198	C	97.98	194	T	2.02	4
228	228	SNP	1	T	2	T/A	99.5/0.5	197/1	198	T	99.495	197	A	0.505	1
230	230	SNP	1	C	2	C/T	99.0/1.0	191/2	193	C	98.964	191	T	1.036	2
231	231	SNP	1	A	2	A/C	99.5/0.5	187/1	188	A	99.468	187	C	0.532	1
234	234	SNP	1	T	3	T/A/C	98.4/1.1/0.5	179/2/1	182	T	98.352	179	A	1.099	2	C	0.549	1
[truncated: 51 more columns]
