# Supplementary material for: Next generation sequencing analysis reveals a relationship between rDNA unit diversity and locus number in Nicotiana diploids
Source: BMC Genomics. 2012 Dec 23;13:722. doi: 10.1186/1471-2164-13-722 (PMC3563450; doi:10.1186/1471-2164-13-722)
Supplement: Additional file 6 — Output of DIP algorithm in CLC genomics of Illumina ITS1 reads from N. sylvestris and N. tomentosiformis. [file 1471-2164-13-722-S6.xlsx]

## Sheet: N. sylvestris DIP detection
Reference Position	Consensus Position	Variation Type	Length	Reference	Variants	Allele Variations	Frequencies	Counts	Coverage	Variant #1	Frequency of #1	Count of #1	Variant #2	Frequency of #2	Count of #2	Variant #3	Frequency of #3	Count of #3
27	26	DIP	1	-	3	A/-/G	94.2/5.3/0.5	537/30/3	570	A	94.211	537	-	5.263	30	G	0.526	3
22	21	DIP	1	-	2	-/C	99.8/0.2	559/1	560	-	99.821	559	C	0.179	1
23	22	DIP	1	-	3	-/C/A	98.8/0.9/0.4	555/5/2	562	-	98.754	555	C	0.89	5	A	0.356	2
24	23	DIP	1	-	3	-/T/A	99.7/0.2/0.2	577/1/1	579	-	99.655	577	T	0.173	1	A	0.173	1
25	24	DIP	1	-	3	-/A/G	99.7/0.2/0.2	576/1/1	578	-	99.654	576	A	0.173	1	G	0.173	1
144	144	DIP	1	G	3	-/G/C	86.4/13.2/0.4	223/34/1	258	-	86.434	223	G	13.178	34	C	0.388	1
140	140	DIP	1	-	2	-/A	99.3/0.7	266/2	268	-	99.254	266	A	0.746	2
143	143	DIP	1	A	3	A/C/-	98.9/0.8/0.4	258/2/1	261	A	98.851	258	C	0.766	2	-	0.383	1
147	146	DIP	1	A	2	A/-	99.2/0.8	253/2	255	A	99.216	253	-	0.784	2
156	155	DIP	1	-	2	-/C	99.6/0.4	258/1	259	-	99.614	258	C	0.386	1
161	160	DIP	1	N	3	G/T/-	99.2/0.4/0.4	248/1/1	250	G	99.2	248	T	0.4	1	-	0.4	1
199	198	DIP	1	-	3	G/-/C	98.8/1.0/0.2	414/4/1	419	G	98.807	414	-	0.955	4	C	0.239	1
181	180	DIP	1	-	2	-/T	99.7/0.3	392/1	393	-	99.746	392	T	0.254	1
198	197	DIP	1	-	2	-/C	99.5/0.5	415/2	417	-	99.52	415	C	0.48	2

## Sheet: N. tomentosiformis DIP detectio
Reference Position	Consensus Position	Variation Type	Length	Reference	Variants	Allele Variations	Frequencies	Counts	Coverage	Variant #1	Frequency of #1	Count of #1	Variant #2	Frequency of #2	Count of #2	Variant #3	Frequency of #3	Count of #3	Variant #4	Frequency of #4	Count of #4	Variant #5	Frequency of #5	Count of #5	Variant #6	Frequency of #6	Count of #6	Variant #7	Frequency of #7	Count of #7	Variant #8	Frequency of #8	Count of #8	Variant #9	Frequency of #9	Count of #9	Variant #10	Frequency of #10	Count of #10	Variant #11
39	38	DIP	1	-	2	-/A	99.8/0.2	423/1	424	-	99.764	423	A	0.236	1
42	41	DIP	1	C	3	C/T/-	98.9/0.7/0.5	439/3/2	444	C	98.874	439	T	0.676	3	-	0.45	2
84	83	DIP	1	-	2	-/T	99.7/0.3	333/1	334	-	99.701	333	T	0.299	1
106	105	DIP	1	-	2	-/G	99.0/1.0	292/3	295	-	98.983	292	G	1.017	3
198	197	DIP	1	-	3	T/-/C	91.0/8.1/0.9	201/18/2	221	T	90.95	201	-	8.145	18	C	0.905	2
196	195	DIP	1	-	2	-/G	97.3/2.7	214/6	220	-	97.273	214	G	2.727	6
199	199	DIP	1	-	4	-/G/C/A	98.4/0.8/0.4/0.4	247/2/1/1	251	-	98.406	247	G	0.797	2	C	0.398	1	A	0.398	1
201	201	DIP	1	-	2	-/G	99.2/0.8	253/2	255	-	99.216	253	G	0.784	2
202	202	DIP	1	-	2	-/G	99.2/0.8	251/2	253	-	99.209	251	G	0.791	2
